# Supplementary material for: Analyzing Gene Expression Profiles from Ataxia and Spasticity Phenotypes to Reveal Spastic Ataxia Related Pathways
Source: Int J Mol Sci. 2020 Sep 14;21(18):6722. doi: 10.3390/ijms21186722 (PMC7555177; doi:10.3390/ijms21186722)
Supplement: Supplementary file 1 [file ijms-21-06722-s001.zip]

Archive with 9 entries (9 files):
- Supplementary material 1-GEO datasets.xlsx
- Supplementary material 2-EnrichR-KEGG2019.xlsx
- Supplementary material 3-EnrichR-Reactome2016.xlsx
- Supplementary material 4 - GeneTrail3 - GSEA - GO biological process.xlsx
- Supplementary_Material_5_PathExNet.xlsx
- Supplementary_material_6_intersection_genes.xlsx
- Supplementary_material_7_PathWalks.xlsx
- Supplementary_material_8_summary_of_consistent_degs.xlsx
- Supplementary_material_9.docx
