# Supplementary material for: Analyzing Gene Expression Profiles from Ataxia and Spasticity Phenotypes to Reveal Spastic Ataxia Related Pathways
Source: Int J Mol Sci. 2020 Sep 14;21(18):6722. doi: 10.3390/ijms21186722 (PMC7555177; doi:10.3390/ijms21186722)
Supplement: Supplementary file 1 [file ijms-21-06722-s001.zip › Supplementary material 1-GEO datasets.xlsx]

## Sheet: Sheet1
Human gene expression datasets downloaded from GEO. The GEO accession number is provided. The table shows the GEO accession number, the disease and the tissue of samples.
GEO Accession number	Disease	Clinical characteristic of interest	Tissue	Number pf samples	Number of patients	Number of controls	Gender	Age	Ethnicity (as provided in GEO series matrix)	Treatment	Other
GSE48873	Fragile X tremor/ataxia syndrome (FXTAS)	ataxia	Peripheral blood	14	9	5	Males	42-77 yrs	NA	NA	NA
GSE11204	Friedreich’s ataxia (FRDA)	ataxia	Peripheral blood	29	14	15	Patients: 7 males & 7 females, Controls: 10 males & 5 females	Patients: 36.8 ± 15.9, Controls: 25.4 ± 9.5 yrs	NA	NA	NA
GSE11204	Friedreich’s ataxia (FRDA)	ataxia	Peripheral blood	38	28	10	Patients: 16 males & 12 females, Controls: 8 males & 2 females	Patients: 13.5 ± 2.3, Controls: 20.3 ± 1.4 yrs	NA	NA	NA
GSE61019	Ataxia telangiectasia (AT)	ataxia	Cerebellum	7	3	4	NA	Patients: average 21, Controls: average 25 yrs	NA	NA	NA
GSE6971	Ataxia telangiectasia (AT)	ataxia	Fibroblast	8	4	4	NA	NA	NA	Basal	NA
GSE27041	OXPHOS disease	ataxia	Fibroblast	20	10	10	Controls: 8 males & 2 females, Patients: 8 males & 2 females	Infants	NA	NA	NA
GSE33941	Q10 deficiency - ataxia and cerebellar atrophy	ataxia	Fibroblast	6	1 x 3	1 x 3	female	neonatal - 12yrs old	NA	NA	patient with ataxia and cerebellar atrophy
GSE35347	Ataxia-telangiectasia (AT)	ataxia	Fibroblasts	9	3	6	NA	NA	NA	NA	NA
GSE85347	SCA6	ataxia	iPSC-derived Purkinje cells	10	2 x 2	2 x 2	NA	NA	NA	NA	NA
GSE85348	SCA6	ataxia	Neural progenitor cells	8	4	4	NA	NA	NA	NA	NA
GSE96826	SCA2/3	ataxia	iPSC-derived neurons	8	6	2	Patients: 1 male & 1 female, Controls: 2 males & 4 females	36-57 yrs	NA	NA	NA
GSE96826	SCA2	ataxia	iPSC-derived neurons	3	2	1	females	36-42 yrs	NA	NA	NA
GSE45030	Ataxia telangiectasia (AT)	ataxia	neural progenitor cells	5	2	3	NA	NA	NA	NA	NA
GSE19287	Ataxia telangiectasia (AT)	ataxia	Lymphoblastoid cells	12	6	6	Patients: 4 males & 2 females, Controls: 3 males & 3 females	7-13	caucasian & black	Mock	NA
GSE5040	FRDA	ataxia	Lymphoblastoid cells	6	1 x 3	1 x 3	NA	NA	NA	NA	NA
GSE45849	Ataxia telangiectasia (AT)	ataxia	lymphoblastoid cells	48	24	24	NA	NA	NA	treated	NA
GSE30933	FRDA	ataxia	PBMCs	10	4	6	NA	NA	NA	DMSO samples	NA
GSE102008	FRDA	ataxia	Peripheral blood	504	410	94	~1Male:1Females	Patients: 25 ± 11.9, Controls: 37 ± 10.4 yrs	NA	NA	NA
GSE67527	Spastic paraplegia, optic atrophy, and neuropathy (SPOAN)	spasticity	Fibroblasts	8	4	4	NA	NA	Caucasian Ibero-European settled Northeastern Brazil	NA	NA
GSE31243	Cerebral palsy	spasticity	Skeletal muscle	20	10	10	Patients: 9 males & 1 female, Controls: 6 males & 4 females	4-17 yrs	NA	NA	semitendinosus muscle
GSE31243	Cerebral palsy	spasticity	Skeletal muscle	20	10	10	Patients: 9 males & 1 female, Controls: 6 males & 4 females	4-17 yrs	NA	NA	gracilis muscle
GSE11686	Cerebral Palsy	spasticity	Skeletal muscle	8	6	2	5 males & 3 females	average age 12.8 ± 1.5 yrs	NA	NA	Extensor muscle
GSE11686	Cerebral Palsy	spasticity	Skeletal muscle	8	6	2	5 males & 3 females	average age 12.8 ± 1.5 yrs	NA	NA	Flexor muscle
GSE19080	Spastic paraparesis	spasticity	T-cells	20	12	8	Patients: 5 Males & 1 Female & 6 NA, Controls: NA	NA	Antigua, Martinique, Guyana	NA	NA
GSE38537	HTLV-1 associated myelopathy/tropical spastic paraparesis (HAM/TSP)	spasticity	T cells	8	4	4	Patients: 3 females & 1 male, Controls: 2 males & 2 females	NA	NA	NA	NA
GSE57259	HTLV-1-associated myelopathy/tropical spastic paraparesis (HAM/TSP)	spasticity	T-cells	2	1	1	Females	NA	NA	NA	NA
