# Supplementary material for: Analyzing Gene Expression Profiles from Ataxia and Spasticity Phenotypes to Reveal Spastic Ataxia Related Pathways
Source: Int J Mol Sci. 2020 Sep 14;21(18):6722. doi: 10.3390/ijms21186722 (PMC7555177; doi:10.3390/ijms21186722)
Supplement: Supplementary file 1 [file ijms-21-06722-s001.zip › Supplementary material 2-EnrichR-KEGG2019.xlsx]

## Sheet: Neurons (ataxia)
	Combined Score
KEGG2019_Pathway	GSE96826_F	GSE96826_B	GSE61019	GSE45030	GSE85347	GSE85348	Score	Pathway category
Cell adhesion molecules (CAMs)	27.2889	11.8874			7.77513	11.2429	4	Environmental Information Processing	Signaling molecules and interaction
Amyotrophic lateral sclerosis (ALS)	10.3532		10.2326	14.2449			3	Human Diseases	Neurodegenerative disease
GABAergic synapse	10.1751	22.4721	31.8184				3	Nervous system
MAPK signaling pathway		5.50472	5.90065	7.33906			3	Environmental Information Processing	Signal transduction
Morphine addiction	22.1221	31.0909			9.56995		3	Human Diseases	Substance dependence
Neuroactive ligand-receptor interaction	5.20795	6.74993			25.9884		3	Environmental Information Processing	Signaling molecules and interaction
Nicotine addiction	16.3985	62.577			16.2206		3	Human Diseases	Substance dependence
Proteoglycans in cancer			6.96601	14.6659	6.96601		3	Human Diseases	Cancer
Transcriptional misregulation in cancer			6.01777	13.0618	6.01777		3	Human Diseases	Cancer
Type I diabetes mellitus		19.6917			40.8851	25.4417	3	Metabolic disease	Immune system disease
Viral myocarditis		19.8041			34.8343	14.0513	3	Human Diseases	Cardiovascular disease
Wnt signaling pathway	6.36303			9.59791		6.26587	3	Environmental Information Processing	Signal transduction
Allograft rejection		24.4677			31.6796		2	Human Diseases	Immune disease
Amphetamine addiction	17.714				10.5656		2	Human Diseases	Substance dependence
Antigen processing and presentation		29.6371				13.6334	2	Immune system
Autoimmune thyroid disease		24.106			9.48377		2	Human Diseases	Immune disease
beta-Alanine metabolism					12.3077	12.3077	2	Metabolism
Breast cancer				11.3399		10.8851	2	Human Diseases	Cancer
Calcium signaling pathway	8.43575	6.37991					2	Environmental Information Processing	Signal transduction
cAMP signaling pathway	14.7103		8.33547				2	Environmental Information Processing	Signal transduction
Cocaine addiction			11.0637		11.0637		2	Human Diseases	Substance dependence
Dilated cardiomyopathy (DCM)	15.1245				9.56995		2	Human Diseases	Cardiovascular disease
Gastric cancer				21.4226		14.6157	2	Human Diseases	Cancer
Glutamatergic synapse	19.48		34.3811				2	Nervous system
Graft-versus-host disease		21.4257			15.5001		2	Human Diseases	Immune disease
Human immunodeficiency virus 1 infection		9.68812	8.33547				2	Human Diseases	Infectious disease
Long-term potentiation	11.0252		10.8915				2	Nervous system
Maturity onset diabetes of the young					16.7812	60.0395	2	Metabolic disease	Endocrine disease
Measles			8.76731			8.76731	2	Human Diseases	Infectious disease
Melanogenesis	12.1092				11.9527		2	Endocrine system
Mineral absorption		61.6658	10.2326				2	Digestive system
Pathways in cancer	8.60845				5.76628		2	Human Diseases	Cancer
Phagosome			6.91467		24.3425		2	Cellular Processes	Transport and catabolism
Retrograde endocannabinoid signaling	7.50214	16.1568					2	Nervous system
Synaptic vesicle cycle		19.0263	13.2759				2	Nervous system
Taurine and hypotaurine metabolism					25.613	25.613	2	Metabolism
Toxoplasmosis					9.30258	9.30258	2	Human Diseases	Infectious disease
Tyrosine metabolism		12.9995			34.8027		2	Metabolism
Ubiquitin mediated proteolysis	9.04951		12.8268				2	Genetic Information Processing	Folding, sorting and degradation

## Sheet: Peripheral blood (ataxia)
	Combined Score
KEGG2019_Pathway	GSE48873	GSE30933	GSE11204_C	GSE11204_A	Score	Generic Pathway
Human cytomegalovirus infection		9.55278	12.4896	7.0977	3	Human Diseases	Infectious disease
NOD-like receptor signaling pathway		6.76208	12.9634	6.76208	3	Immune system
TNF signaling pathway		9.88938	9.88938	14.696	3	Environmental Information Processing	Signal transduction
Toll-like receptor signaling pathway		7.08783	31.4847	7.08783	3	Immune system
AGE-RAGE signaling pathway in diabetic complications			7.75508	25.2404	2	Human Diseases	Endocrine and metabolic disease
Amino sugar and nucleotide sugar metabolism		11.5139	11.5139		2	Metabolism	Carbohydrate metabolism
Antigen processing and presentation	8.13553		8.13553		2	Immune system
Axon guidance			9.15204	26.4876	2	Organismal Systems	Development and regeneration
Cellular senescence		12.3777	6.06572		2	Cellular Processes	Cell growth and death
Chagas disease (American trypanosomiasis)		7.24773	7.24773		2	Human Diseases	Infectious disease
Chemokine signaling pathway			18.8452	11.0473	2	Immune system
Cushing syndrome			6.58084	6.58084	2	Human Diseases	Endocrine and metabolic disease
Focal adhesion		7.15496		21.367	2	Cellular Processes	Cellular community
Hepatitis C		6.58084	13.3386		2	Human Diseases	Infectious disease
Hippo signaling pathway		6.06572		12.3777	2	Environmental Information Processing	Signal transduction
Kaposi sarcoma-associated herpesvirus infection			19.7986	11.6459	2	Human Diseases	Infectious disease
Measles		8.76731	37.8122		2	Human Diseases	Infectious disease
Pathways in cancer		5.76628		23.5631	2	Human Diseases	Cancer
Phospholipase D signaling pathway			7.39157	7.39157	2	Environmental Information Processing	Signal transduction
Platelet activation			11.2587	16.0415	2	Immune system
Proteoglycans in cancer		6.96601		6.96601	2	Human Diseases	Cancer
Relaxin signaling pathway			6.68086	26.2545	2	Endocrine system
Toxoplasmosis	13.8583		13.8583		2	Human Diseases	Infectious disease
Viral carcinogenesis		9.57997	9.57997		2	Human Diseases	Cancer

## Sheet: Fibroblasts (ataxia)
Pathway analysis using the EnrichR tool and KEGG 2019 as the selected pathway database. The KEGG 2019 pathways found consistently across datasets of the same tissue are provided along with the generic pathway based on KEGG 2019 hierarcical clustering.
	Combined Score
KEGG2019_Pathway	GSE6971	GSE27041	GSE33941	GSE35347	Score	Generic pathway
Cell adhesion molecules (CAMs)	15.8876	26.9446		11.2429	3	Environmental Information Processing	Signaling molecules and interaction
Complement and coagulation cascades	12.9223	12.9307			2	Immune system
Inflammatory bowel disease (IBD)	63.7232	19.1246			2	Immune disease
Leishmaniasis	29.697	8.85604			2	Human Diseases	Infectious disease
Malaria		48.5976		11.0637	2	Human Diseases	Infectious disease
Pathogenic Escherichia coli infection		8.80675		8.80675	2	Human Diseases	Infectious disease
Pathways in cancer	6.93341			23.5631	2	Human Diseases	Cancer
Pertussis		8.36699		8.36699	2	Human Diseases	Infectious disease
Phagosome		10.0495		6.91467	2	Cellular Processes	Transport and catabolism
PI3K-Akt signaling pathway			5.78954	13.8524	2	Environmental Information Processing	Signal transduction
Protein digestion and absorption			22.4402	54.3115	2	Digestive system
Proteoglycans in cancer		6.96601		16.4982	2	Human Diseases	Cancer
Rap1 signaling pathway			6.55365	6.51814	2	Environmental Information Processing	Signal transduction
Rheumatoid arthritis	20.8237	40.875			2	Immune disease
Staphylococcus aureus infection	34.1853	17.5075			2	Human Diseases	Infectious disease
Transcriptional misregulation in cancer	9.68584	6.01777			2	Human Diseases	Cancer
Wnt signaling pathway			9.19164	6.26587	2	Environmental Information Processing	Signal transduction

## Sheet: Fibroblasts (spasticity)
Term	P-value	Combined Score	Generic pathway
Terpenoid backbone biosynthesis	0.000440493	84.133	Metabolism	Metabolism of terpenoids and polyketides
Synthesis and degradation of ketone bodies	0.0114519	53.5281	Metabolism	Lipid metabolism
Parathyroid hormone synthesis, secretion and action	7.19381e-05	48.5015	Endocrine system
Fc gamma R-mediated phagocytosis	0.000829406	32.6799	Immune system
Fluid shear stress and atherosclerosis	0.000555806	29.0595	Cardiovascular disease
Axon guidance	0.00096141	22.9831	Development and regeneration
TNF signaling pathway	0.00249351	22.8407	Environmental Information Processing	Signal transduction
SNARE interactions in vesicular transport	0.018845	20.9837	Genetic Information Processing	Folding, sorting and degradation
Steroid biosynthesis	0.0394355	20.3787	Metabolism	Lipid metabolism
AMPK signaling pathway	0.00404969	19.2434	Environmental Information Processing	Signal transduction
Osteoclast differentiation	0.00551388	17.1641	Organismal Systems	Development and regeneration
Human immunodeficiency virus 1 infection	0.00309088	16.3239	Human Diseases	Infectious disease
Regulation of actin cytoskeleton	0.00330487	15.984	Cellular Processes	Cell motility
Focal adhesion	0.00641315	13.6746	Cellular Processes	Cellular community
Fc epsilon RI signaling pathway	0.0269806	12.725	Immune system
Type II diabetes mellitus	0.0413419	12.4416	Human Diseases	Endocrine and metabolic disease
Prolactin signaling pathway	0.0296091	12.0434	Endocrine system
B cell receptor signaling pathway	0.0309783	11.7212	Immune system
Choline metabolism in cancer	0.0252296	11.1285	Human Diseases	Cancer
Human T-cell leukemia virus 1 infection	0.0116024	10.9668	Human Diseases	Infectious disease
Chemokine signaling pathway	0.0147645	10.6285	Immune system
Relaxin signaling pathway	0.0220611	10.5406	Endocrine system
Longevity regulating pathway	0.0282351	10.4708	Aging
Spliceosome	0.0251481	9.87481	Genetic Information Processing	Transcription
Protein processing in endoplasmic reticulum	0.0210956	9.80251	Genetic Information Processing	Folding, sorting and degradation
cGMP-PKG signaling pathway	0.0217213	9.66966	Environmental Information Processing	Signal transduction
Hepatocellular carcinoma	0.0230109	9.41064	Human Diseases	Cancer
Proteoglycans in cancer	0.0200038	9.32305	Human Diseases	Cancer
Viral carcinogenesis	0.0200038	9.32305	Human Diseases	Cancer
Leukocyte transendothelial migration	0.0398471	8.61502	Immune system
Endocytosis	0.0218795	8.44209	Cellular Processes	Transport and catabolism
cAMP signaling pathway	0.0264487	8.20822	Environmental Information Processing	Signal transduction
Phospholipase D signaling pathway	0.0381738	7.92751	Environmental Information Processing	Signal transduction
Pathways in cancer	0.0170061	7.36492	Human Diseases	Cancer
Ras signaling pathway	0.0416212	6.56442	Environmental Information Processing	Signal transduction

## Sheet: common with neurons
	Number of datasets giving KEGG 2019 pathway / total datasets
KEGG 2019 Pathway	Neurons (ataxia)	Peripheral blood (ataxia)	Fibroblasts (ataxia)	Fibroblasts (spasticity)
Antigen processing and presentation	2/6	2/4
Measles	2/6	2/4
Toxoplasmosis	2/6	2/4
Cell adhesion molecules (CAMs)	4/6		3/4
Transcriptional misregulation in cancer	3/6		2/4
Wnt signaling pathway	3/6		2/4
Phagosome	2/6		2/4
Proteoglycans in cancer	3/6	2/4	2/4	1/1
Pathways in cancer	2/6	2/4	2/4	1/1
cAMP signaling pathway	2/6			1/1
Human immunodeficiency virus 1 infection	2/6			1/1

## Sheet: lymphoblasts (ataxia)
	Combined score
KEGG2019_Pathway	GSE19287	GSE5040
Asthma	35.3923	25.9671
Basal cell carcinoma	61.3488
Bladder cancer	23.178
Breast cancer	14.834
Cell cycle	20.1503
Cytokine-cytokine receptor interaction	11.447
D-Glutamine and D-glutamate metabolism	94.4318
GABAergic synapse	17.4108
Gastric cancer	14.469
Hepatocellular carcinoma	11.5482
JAK-STAT signaling pathway	12.375
Nicotine addiction	24.0773
p53 signaling pathway	132.75
Primary immunodeficiency	27.1278
Thyroid cancer	69.4656
Transcriptional misregulation in cancer	27.9085
Adherens junction		9.58096
Allograft rejection		32.2313
Amoebiasis		13.6245
Arachidonic acid metabolism		20.7087
Autoimmune thyroid disease		17.6144
Axon guidance		6.64418
Cocaine addiction		11.2794
Dopaminergic synapse		6.71911
Endocytosis		7.88697
Graft-versus-host disease		15.7868
Hematopoietic cell lineage		27.3771
Human papillomavirus infection		5.69041
Insulin signaling pathway		13.1229
Intestinal immune network for IgA production		21.2003
Leishmaniasis		23.137
MAPK signaling pathway		6.08195
Mucin type O-glycan biosynthesis		12.53
Neuroactive ligand-receptor interaction		8.72119
Phagosome		10.2936
Phospholipase D signaling pathway		7.57695
PI3K-Akt signaling pathway		20.2231
Proteoglycans in cancer		7.15516
Rap1 signaling pathway		25.0681
Ras signaling pathway		6.70378
Regulation of actin cytoskeleton		6.03391
Regulation of lipolysis in adipocytes		8.98503
Renin secretion		17.3474
Rheumatoid arthritis		41.6559
Staphylococcus aureus infection		17.8535
Type I diabetes mellitus		25.8986
Viral myocarditis		50.6034

## Sheet: T-cells (spasticity)
	Combined score
Term	GSE19080	GSE38537	GSE57259	Score
Allograft rejection	357.215	50.6026	185.61	3
Antigen processing and presentation	122.743	8.13553	112.95	3
Asthma	46.8282	25.5271	146.502	3
Autoimmune thyroid disease	157.901	28.1177	107.543	3
Cell adhesion molecules (CAMs)	97.8332	7.77513	42.4129	3
Cell cycle	26.1074	28.9717	11.2587	3
Chagas disease (American trypanosomiasis)	22.6692	7.24773	7.24773	3
Graft-versus-host disease	319.753	44.4149	164.261	3
Hematopoietic cell lineage	84.464	8.30759	60.0003	3
Human T-cell leukemia virus 1 infection	90.5407	51.8775	44.4027	3
Inflammatory bowel disease (IBD)	50.0085	29.0991	122.416	3
Intestinal immune network for IgA production	183.482	11.5139	162.087	3
Leishmaniasis	227.147	32.7666	77.5811	3
Malaria	22.6127	11.0637	32.4303	3
Osteoclast differentiation	37.5981	10.658	10.658	3
Pathways in cancer	77.9645	7.02003	5.76628	3
Phagosome	53.0752	10.0495	30.9247	3
Rheumatoid arthritis	66.8607	21.8577	53.2002	3
Th1 and Th2 cell differentiation	124.076	14.5979	52.1202	3
Th17 cell differentiation	126.874	10.5233	38.9919	3
Toll-like receptor signaling pathway	12.4051	11.2092	7.08783	3
Type I diabetes mellitus	395.623	60.922	152.046	3
Chemokine signaling pathway	11.2967	5.68128		2
Cytokine-cytokine receptor interaction	33.627	10.0081		2
ECM-receptor interaction	33.8817		11.9629	2
Endocytosis	60.657	7.6715		2
Epstein-Barr virus infection	105.361		38.0882	2
Herpes simplex virus 1 infection	13.6062	9.0033		2
Human cytomegalovirus infection	44.4497	12.4896		2
Influenza A	31.1058		30.0024	2
p53 signaling pathway	11.6498		15.6254	2
Pancreatic cancer	22.4403		8.60703	2
PI3K-Akt signaling pathway	63.4711		5.7527	2
Pyrimidine metabolism	17.5402		15.0299	2
Salmonella infection	31.2086	16.7948		2
Staphylococcus aureus infection	26.5647		52.7342	2
Systemic lupus erythematosus	22.9229		18.8482	2
Toxoplasmosis	65.3712		69.0634	2
Tuberculosis	52.4171		16.8423	2
Viral myocarditis	91.7095		67.9031	2
African trypanosomiasis		33.1879	18.688	2
Bladder cancer		15.5001	15.5001	2
Arachidonic acid metabolism			12.3372
Fanconi anemia pathway			16.6801
Homologous recombination			44.4149
Legionellosis			8.80675
Vitamin B6 metabolism			63.179

## Sheet: Muscle (spasticity)
	Combined score
KEGG2019_Pathway	GSE31243_GR	GSE31243_ST	GSE11686_extensor	GSE11686_flexor	Score
Amoebiasis	61.3974	36.8649	8.50269	8.61695	4
AMPK signaling pathway	8.13072	8.09279	8.09279	31.3685	4
JAK-STAT signaling pathway	12.0743	12.0171	8.59891	5.96539	4
Neuroactive ligand-receptor interaction	13.0554	39.6473	5.10847	5.20795	4
Pathways in cancer	18.3494	11.7942	15.8956	10.2231	4
PI3K-Akt signaling pathway	19.8032	23.1203	13.8524	27.2951	4
Adipocytokine signaling pathway	37.5065	10.2523		17.2112	3
AGE-RAGE signaling pathway in diabetic complications	104.88	44.4766		25.5461	3
Calcium signaling pathway	24.4411	5.84675	8.30651		3
cAMP signaling pathway	8.37964	18.4135	8.33547		3
Chagas disease (American trypanosomiasis)	32.2234	32.0969		11.6015	3
Chemokine signaling pathway	23.8637	18.8452		11.2132	3
Circadian entrainment	36.2671	8.30759		8.41973	3
Dopaminergic synapse	42.1854	14.1992		10.057	3
Focal adhesion	26.6252	26.5062		17.1395	3
HIF-1 signaling pathway	7.79024	18.0035		7.86118	3
Malaria	32.5455	11.0637	11.0637		3
MAPK signaling pathway	22.4425	12.4398	9.91361		3
p53 signaling pathway	9.42202	9.38282		24.2132	3
Protein digestion and absorption	41.9051	41.7478		42.2222	3
Proteoglycans in cancer	9.62916	45.2838		9.72843	3
Rap1 signaling pathway	30.0917	19.7103		9.13062	3
Relaxin signaling pathway	14.5098	19.8072		6.77915	3
Transcriptional misregulation in cancer	25.036	37.4594	8.53837		3
Wnt signaling pathway	12.8115	6.26587		17.3731	3
Cytokine-cytokine receptor interaction		12.5543	31.2815	12.7586	3
Glycerophospholipid metabolism		8.30759	8.30759	8.41973	3
PPAR signaling pathway		8.85604	22.693	33.1369	3
Aldosterone synthesis and secretion	18.8551	8.11809			2
Amphetamine addiction	17.576	26.7158			2
Axon guidance	6.50532		9.15204		2
Cholesterol metabolism	31.3805	31.2689			2
Choline metabolism in cancer	12.5373	12.4836			2
Circadian rhythm	45.0445	12.3077			2
Cocaine addiction	69.0728	11.0637			2
Cushing syndrome	9.63188			6.68179	2
Drug metabolism	15.3561		15.2906		2
ErbB signaling pathway	11.1343	11.0874			2
Fc gamma R-mediated phagocytosis	41.0296	21.8577			2
Fluid shear stress and atherosclerosis	22.8638	8.61657			2
Gastric acid secretion	8.64355		14.3874		2
Glioma	8.64355	14.3874			2
Glucagon signaling pathway	11.5004		7.24773		2
Glutamatergic synapse	19.3164			34.793	2
GnRH signaling pathway	20.9982	20.9137			2
Hepatitis B	16.0298			16.1779	2
Hippo signaling pathway	16.7291			6.16045	2
Human cytomegalovirus infection	7.13674			16.176	2
Insulin signaling pathway	8.96376			9.04951	2
Leukocyte transendothelial migration	9.53632	9.49323			2
Long-term depression	33.8975			13.7548	2
Melanoma	24.0281	15.6254			2
Morphine addiction	14.999	14.9368			2
Natural killer cell mediated cytotoxicity	6.58884			6.65359	2
Nicotinate and nicotinamide metabolism	13.0988	13.0525			2
Nicotine addiction	16.2796	16.2206			2
Osteoclast differentiation	27.6835	15.2171			2
Oxytocin signaling pathway	9.9395	9.89186			2
Pancreatic secretion	18.8551	8.11809			2
Parathyroid hormone synthesis, secretion and action	30.4268	22.4032			2
Pathogenic Escherichia coli infection	8.84202	8.80675			2
Phospholipase D signaling pathway	19.9365	25.7879			2
Platelet activation	16.1115	7.48816			2
Ras signaling pathway	18.6046	11.5453			2
Regulation of actin cytoskeleton	14.2332	22.4375			2
Serotonergic synapse	19.6804			9.43048	2
Shigellosis	19.1983	11.5845			2
Small cell lung cancer	9.16383			14.4497	2
Tight junction	10.7481	24.2654			2
TNF signaling pathway	9.93391	9.88938			2
Cell adhesion molecules (CAMs)		11.2429	11.2429		2
ECM-receptor interaction		18.5058		18.7296	2
Human papillomavirus infection		9.08406		14.0951	2
IL-17 signaling pathway		29.1862	14.2689		2
Prostate cancer		8.30759		13.213	2
TGF-beta signaling pathway		15.2861	9.80349		2
Toll-like receptor signaling pathway		16.5756		11.3578	2
Butanoate metabolism			30.3812	14.9035	2
Mineral absorption			30.1655	64.909	2
Retinol metabolism			18.0253	18.2368	2
Synthesis and degradation of ketone bodies			29.648	29.9175	2
Tuberculosis			9.41198	9.55442	2
