# Supplementary material for: Analyzing Gene Expression Profiles from Ataxia and Spasticity Phenotypes to Reveal Spastic Ataxia Related Pathways
Source: Int J Mol Sci. 2020 Sep 14;21(18):6722. doi: 10.3390/ijms21186722 (PMC7555177; doi:10.3390/ijms21186722)
Supplement: Supplementary file 1 [file ijms-21-06722-s001.zip › Supplementary material 3-EnrichR-Reactome2016.xlsx]

## Sheet: Neurons (ataxia)
	Combined Score
Reactome2016_Pathway	GSE96826_F	GSE96826_B	GSE61019	GSE45030	GSE85347	GSE85348	Score
Neuronal System Homo sapiens R-HSA-112316	7.4281	9.35559	21.2373		5.54895	5.54895	5	Neuronal system
Axon guidance Homo sapiens R-HSA-422475		9.52032	6.3831	13.3706			3	Nervous system development
Developmental Biology Homo sapiens R-HSA-1266738		10.7947		10.534	8.66585		3	Developmental biology
GABA receptor activation Homo sapiens R-HSA-977443	8.91315	22.5375			8.80675		3	Neuronal system
Glutamate Binding, Activation of AMPA Receptors and Synaptic Plasticity Homo sapiens R-HSA-399721	25.7898		25.5271	16.6868			3	Neuronal system
HS-GAG biosynthesis Homo sapiens R-HSA-2022928		16.8925			12.3077	12.3077	3	Metabolism
Neurotransmitter Release Cycle Homo sapiens R-HSA-112310		14.4348	45.2892			18.5894	3	Neuronal system
Signaling by NOTCH Homo sapiens R-HSA-157118	38.9656		11.6827	7.31835			3	Signal transduction
Trafficking of AMPA receptors Homo sapiens R-HSA-399719	25.7898		25.5271	16.6868			3	Neuronal system
Transmembrane transport of small molecules Homo sapiens R-HSA-382551	9.73162				4.62526	9.53644	3	Transport of small molecules
Transmission across Chemical Synapses Homo sapiens R-HSA-112315	6.20472	17.4804	28.3863				3	Neuronal system
Unblocking of NMDA receptor, glutamate binding and activation Homo sapiens R-HSA-438066	34.2871		33.9649	16.9414			3	Neuronal system
Activation of DNA fragmentation factor Homo sapiens R-HSA-211227	19.9113		19.7244				2	Apoptosis
Activation of NMDA receptor upon glutamate binding and postsynaptic events Homo sapiens R-HSA-442755	17.1741		16.989				2	Neuronal system
Adaptive Immune System Homo sapiens R-HSA-1280218	5.39688		4.41585				2	Immune system
Amino acid and oligopeptide SLC transporters Homo sapiens R-HSA-425374		27.7429			11.0637		2	Transport of small molecules
Amino acid transport across the plasma membrane Homo sapiens R-HSA-352230		16.8925			12.3077		2	Transport of small molecules
Antigen processing: Ubiquitination & Proteasome degradation Homo sapiens R-HSA-983168	11.1806		8.50814				2	Immune system
Apoptosis induced DNA fragmentation Homo sapiens R-HSA-140342	19.9113		19.7244				2	Apoptosis
Apoptotic execution phase Homo sapiens R-HSA-75153			10.2326	14.2449			2	Apoptosis
Bile salt and organic anion SLC transporters Homo sapiens R-HSA-425471	17.6963				17.5281		2	Transport of small molecules
Class I MHC mediated antigen processing & presentation Homo sapiens R-HSA-983169	9.17766		5.3271				2	Immune system
Collagen biosynthesis and modifying enzymes Homo sapiens R-HSA-1650814				9.49058	20.317		2	Extracellular matrix organization
Collagen formation Homo sapiens R-HSA-1474290				9.52638	11.0874		2	Extracellular matrix organization
Defective B3GALTL causes Peters-plus syndrome (PpS) Homo sapiens R-HSA-5083635	18.8888					33.1879	2	Diseases of metabolism
Degradation of the extracellular matrix Homo sapiens R-HSA-1474228	6.87621			10.0106			2	Extracellular matrix organization
Diseases associated with O-glycosylation of proteins Homo sapiens R-HSA-3906995	32.1386					20.9514	2	Diseases of metabolism
Diseases of glycosylation Homo sapiens R-HSA-3781865	16.2158					32.5262	2	Diseases of metabolism
Dissolution of Fibrin Clot Homo sapiens R-HSA-75205				25.8249		19.7244	2	Hemostasis
EPH-Ephrin signaling Homo sapiens R-HSA-2682334		7.6322	13.6392				2	Nervous system development
Extracellular matrix organization Homo sapiens R-HSA-1474244				17.4135	17.0795		2	Extracellular matrix organization
FGFR4 ligand binding and activation Homo sapiens R-HSA-190322				23.0252		17.5281	2	Signal transduction
G alpha (s) signalling events Homo sapiens R-HSA-418555	8.30262				11.807		2	Signal transduction
GABA A receptor activation Homo sapiens R-HSA-977441		133.895			19.7244		2	Neuronal system
Glutamate Neurotransmitter Release Cycle Homo sapiens R-HSA-210500		25.9631	68.3387				2	Neuronal system
Glycosaminoglycan metabolism Homo sapiens R-HSA-1630316					7.9362	7.9362	2	Metabolism
Hemostasis Homo sapiens R-HSA-109582	5.08099				6.08203		2	Hemostasis
Interaction between L1 and Ankyrins Homo sapiens R-HSA-445095	14.0103			18.7072			2	Nervous system development
Ion channel transport Homo sapiens R-HSA-983712	12.6214		6.78276				2	Transport of small molecules
Ligand-gated ion channel transport Homo sapiens R-HSA-975298		46.0964			16.7812		2	Transport of small molecules
Metabolism of fat-soluble vitamins Homo sapiens R-HSA-6806667				14.2449	18.5894		2	Metabolism
Metallothioneins bind metals Homo sapiens R-HSA-5661231		290.907	25.613				2	Cellular responses to external stimuli (Homo sapiens)
Neurotransmitter Receptor Binding And Downstream Transmission In The Postsynaptic Cell Homo sapiens R-HSA-112314	11.9724		8.18283				2	Neuronal system
NOTCH1 Intracellular Domain Regulates Transcription Homo sapiens R-HSA-2122947	12.1272		11.9895				2	Signal transduction
O-glycosylation of TSR domain-containing proteins Homo sapiens R-HSA-5173214	18.0025					31.6796	2	Metabolism
O-linked glycosylation Homo sapiens R-HSA-5173105	10.0237					14.696	2	Metabolism
Platelet degranulation Homo sapiens R-HSA-114608				15.8934	6.93229		2	Hemostasis
POU5F1 (OCT4), SOX2, NANOG repress genes related to differentiation Homo sapiens R-HSA-2892245					76.995	29.648	2	Transcriptional regulation of pluripotent stem cells
Regulation of mRNA stability by proteins that bind AU-rich elements Homo sapiens R-HSA-450531		9.43584	16.7948				2	Metabolism of RNA
Response to metal ions Homo sapiens R-HSA-5660526		290.907	25.613				2	Cellular responses to external stimuli (Homo sapiens)
RHO GTPases Activate NADPH Oxidases Homo sapiens R-HSA-5668599	19.9113					19.7244	2	Signal transduction
SALM protein interactions at the synapse Homo sapiens R-HSA-8849932	45.7274		22.2894				2	Neuronal system
Signal regulatory protein (SIRP) family interactions Homo sapiens R-HSA-391160			51.7258			19.7244	2	Cell-cell communication
Signal Transduction Homo sapiens R-HSA-162582	3.66788			7.12637			2	Signal transduction
Signaling by BMP Homo sapiens R-HSA-201451	20.895	27.8314					2	Signal transduction
Signaling by NOTCH1 Homo sapiens R-HSA-1980143	34.8948		15.6254				2	Signal transduction
Signaling by NOTCH2 Homo sapiens R-HSA-1980145	42.9855			15.7942			2	Signal transduction
Signaling by VEGF Homo sapiens R-HSA-194138		5.51195		7.21361			2	Signal transduction
SLC-mediated transmembrane transport Homo sapiens R-HSA-425407					5.86439	5.86439	2	Transport of small molecules
Smooth Muscle Contraction Homo sapiens R-HSA-445355				84.6598	22.8958		2	Muscle contraction
Stimuli-sensing channels Homo sapiens R-HSA-2672351	18.2291			11.3403			2	Transport of small molecules
Synthesis of bile acids and bile salts Homo sapiens R-HSA-192105				21.1079		15.7174	2	Metabolism
Synthesis of bile acids and bile salts via 24-hydroxycholesterol Homo sapiens R-HSA-193775				23.0252		17.5281	2	Metabolism
Synthesis of IP2, IP, and Ins in the cytosol Homo sapiens R-HSA-1855183	25.8492		66.7248				2	Metabolism
Synthesis of Prostaglandins (PG) and Thromboxanes (TX) Homo sapiens R-HSA-2162123				59.919		17.5281	2	Metabolism
TRAF3-dependent IRF activation pathway Homo sapiens R-HSA-918233	17.6963					17.5281	2	Immune system
Trafficking of GluR2-containing AMPA receptors Homo sapiens R-HSA-416993	68.8769			16.9414			2	Neuronal system
Transcriptional regulation of white adipocyte differentiation Homo sapiens R-HSA-381340		11.2401			7.69675		2	Transcriptional regulation of pluripotent stem cells
Transport of inorganic cations/anions and amino acids/oligopeptides Homo sapiens R-HSA-425393		11.7588	12.4836				2	Transport of small molecules
VEGFA-VEGFR2 Pathway Homo sapiens R-HSA-4420097		5.93144		5.80738			2	Signal transduction
VEGFR2 mediated vascular permeability Homo sapiens R-HSA-5218920		21.3604		21.1079			2	Signal transduction
WNT ligand biogenesis and trafficking Homo sapiens R-HSA-3238698					16.7812	60.0395	2	Signal transduction

## Sheet: Peripheral blood (ataxia)
	Combined Score
Reactome2016_Pathway	GSE48873	GSE30933	GSE11204_C	GSE11204_A	Score	Generic pathway
Activated TLR4 signalling Homo sapiens R-HSA-166054		9.49323	14.1307		2	Immune system	Apoptosis
Activation of ATR in response to replication stress Homo sapiens R-HSA-176187		110.151		18.688	2	Cell cycle
Activation of the pre-replicative complex Homo sapiens R-HSA-68962		110.478		13.0525	2	Cell cycle	DNA replication
Apoptosis Homo sapiens R-HSA-109581	8.4681	8.4681			2	Apoptosis	Programmed cell death
Apoptotic cleavage of cellular proteins Homo sapiens R-HSA-111465		18.688		33.1879	2	Apoptosis	Programmed cell death
Apoptotic execution phase Homo sapiens R-HSA-75153		18.5894		18.5894	2	Apoptosis	Programmed cell death
Cytokine Signaling in Immune system Homo sapiens R-HSA-1280215		9.65186	5.80579		2	Immune system
EPH-Ephrin signaling Homo sapiens R-HSA-2682334		13.6392	8.70359		2	Nervous system development
EPHB-mediated forward signaling Homo sapiens R-HSA-3928662		26.5391	14.8236		2	Nervous system development
Eukaryotic Translation Elongation Homo sapiens R-HSA-156842	1347.82	10.0444			2	Metabolism of proteins
Eukaryotic Translation Termination Homo sapiens R-HSA-72764	1211.79	10.5493			2	Metabolism of proteins
Formation of a pool of free 40S subunits Homo sapiens R-HSA-72689	1038.28	8.50269			2	Metabolism of proteins
G-protein beta:gamma signalling Homo sapiens R-HSA-397795			10.2326	18.5894	2	Signal transduction
GP1b-IX-V activation signalling Homo sapiens R-HSA-430116			29.648	29.648	2	Hemostasis
Hemostasis Homo sapiens R-HSA-109582		26.647		10.3557	2	Hemostasis
Immune System Homo sapiens R-HSA-168256		15.2899	8.27532		2	Immune system
Interferon alpha/beta signaling Homo sapiens R-HSA-909733		10.5656	38.3964		2	Immune system
Interferon gamma signaling Homo sapiens R-HSA-877300		14.2689	29.1862		2	Immune system
Interferon Signaling Homo sapiens R-HSA-913531		7.44957	22.1291		2	Immune system
Interleukin-6 family signaling Homo sapiens R-HSA-6783589		15.7174	15.7174		2	Immune system
IRAK4 deficiency (TLR2/4) Homo sapiens R-HSA-5603041		25.613	25.613		2	Disease	Diseases of immune system
Metabolism Homo sapiens R-HSA-1430728	24.2513	6.89814			2	Metabolism
Metabolism of proteins Homo sapiens R-HSA-392499	72.8473	7.21286			2	Metabolism of proteins
MyD88-independent TLR3/TLR4 cascade Homo sapiens R-HSA-166166		8.30759	8.30759		2	Immune system
MyD88 deficiency (TLR2/4) Homo sapiens R-HSA-5602498		25.613	25.613		2	Disease	Diseases of immune system
MyD88:Mal cascade initiated on plasma membrane Homo sapiens R-HSA-166058		9.34346	9.34346		2	Immune system
Nonsense Mediated Decay (NMD) independent of the Exon Junction Complex (EJC) Homo sapiens R-HSA-975956	1256.74	10.0444			2	Metabolism of RNA
Peptide chain elongation Homo sapiens R-HSA-156902	1375.38	11.3697			2	Metabolism of proteins
Platelet activation, signaling and aggregation Homo sapiens R-HSA-76002		9.17159		9.17159	2	Hemostasis
Platelet degranulation Homo sapiens R-HSA-114608			10.9744	10.9744	2	Hemostasis
Programmed Cell Death Homo sapiens R-HSA-5357801	8.08962	8.08962			2	Apoptosis	Programmed cell death
Response to elevated platelet cytosolic Ca2+ Homo sapiens R-HSA-76005			9.88938	9.88938	2	Hemostasis
rRNA processing Homo sapiens R-HSA-72312	565.979	6.56647			2	Metabolism of RNA
Selenocysteine synthesis Homo sapiens R-HSA-2408557	1211.79	10.5493			2	Metabolism
SLC-mediated transmembrane transport Homo sapiens R-HSA-425407		7.81522		7.81522	2	Transport of small molecules
SRP-dependent cotranslational protein targeting to membrane Homo sapiens R-HSA-1799339	1008.96	10.5233			2	Metabolism of proteins
Toll-Like Receptors Cascades Homo sapiens R-HSA-168898		22.4163	12.2025		2	Immune system
Toll Like Receptor 2 (TLR2) Cascade Homo sapiens R-HSA-181438		9.34346	9.34346		2	Immune system
Toll Like Receptor 3 (TLR3) Cascade Homo sapiens R-HSA-168164		8.30759	8.30759		2	Immune system
Toll Like Receptor 4 (TLR4) Cascade Homo sapiens R-HSA-166016		11.6827	11.6827		2	Immune system
Toll Like Receptor TLR1:TLR2 Cascade Homo sapiens R-HSA-168179		9.34346	9.34346		2	Immune system
Toll Like Receptor TLR6:TLR2 Cascade Homo sapiens R-HSA-168188		9.34346	9.34346		2	Immune system
Transmembrane transport of small molecules Homo sapiens R-HSA-382551		5.6431		4.62526	2	Transport of small molecules
TRIF-mediated TLR3/TLR4 signaling Homo sapiens R-HSA-937061		8.30759	8.30759		2	Immune system
VEGFR2 mediated vascular permeability Homo sapiens R-HSA-5218920	15.7174	15.7174			2	Signal transduction
Viral mRNA Translation Homo sapiens R-HSA-192823	1280.05	11.3697			2	Disease	Infectious disease

## Sheet: Fibroblasts (ataxia)
Pathway analysis using the EnrichR tool and Reactome 2016 as the selected pathway database. The Reactome 2016 pathways found consistently across datasets of the same tissue are provided along with the generic pathway based on Reactome 2016 hierarcical clustering.
	Combined Score
Reactome2016_Pathway	GSE6971	GSE27041	GSE33941	GSE35347	Score	Generic pathway
Extracellular matrix organization Homo sapiens R-HSA-1474244	10.3501	6.67907	8.76736	190.218	4	Extracellular matrix organization
Adherens junctions interactions Homo sapiens R-HSA-418990	22.7946		25.6142	12.3077	3	Cell-cell communication
Axon guidance Homo sapiens R-HSA-422475		9.27593	9.3366	7.74278	3	Nervous system development
Cytokine Signaling in Immune system Homo sapiens R-HSA-1280215	8.4703	5.80579	14.9221		3	Immune system
Hemostasis Homo sapiens R-HSA-109582		10.3557	10.4234	16.1772	3	Hemostasis
Integrin cell surface interactions Homo sapiens R-HSA-216083		18.0253	10.9358	10.8915	3	Extracellular matrix organization
Platelet degranulation Homo sapiens R-HSA-114608		6.93229	11.0228	22.8458	3	Hemostasis
Assembly of collagen fibrils and other multimeric structures Homo sapiens R-HSA-2022090			9.17324	104.2	2	Extracellular matrix organization
Cardiac conduction Homo sapiens R-HSA-5576891		9.23913	18.3212		2	Muscle contraction
Cell junction organization Homo sapiens R-HSA-446728	11.0979			10.814	2	Cell-cell communication
Collagen biosynthesis and modifying enzymes Homo sapiens R-HSA-1650814			20.3945	129.094	2	Extracellular matrix organization
Collagen formation Homo sapiens R-HSA-1474290			11.1343	115.796	2	Extracellular matrix organization
Defective B3GALTL causes Peters-plus syndrome (PpS) Homo sapiens R-HSA-5083635	17.2635	18.688			2	Diseases of metabolism
Diseases associated with glycosaminoglycan metabolism Homo sapiens R-HSA-3560782			16.8387	34.4116	2	Diseases of metabolism
Gastrin-CREB signalling pathway via PKC and MAPK Homo sapiens R-HSA-881907		4.88516	6.21037		2	Signal transduction
Growth hormone receptor signaling Homo sapiens R-HSA-982772	167.286	19.2489			2	Immune system
Insulin-like Growth Factor-2 mRNA Binding Proteins (IGF2BPs/IMPs/VICKZs) bind RNA Homo sapiens R-HSA-428359		41.4743	41.5956		2	Metabolism of RNA
Interaction between L1 and Ankyrins Homo sapiens R-HSA-445095		79.2959	13.9121		2	Nervous system development
Interferon gamma signaling Homo sapiens R-HSA-877300	115.377		9.16383		2	Immune system
Interferon Signaling Homo sapiens R-HSA-913531	31.974		13.6256		2	Immune system
IRAK4 deficiency (TLR2/4) Homo sapiens R-HSA-5603041		25.613	25.6913		2	Diseases of immune system
MHC class II antigen presentation Homo sapiens R-HSA-2132295		11.4503		11.4503	2	Immune system
MyD88 deficiency (TLR2/4) Homo sapiens R-HSA-5602498		25.613	25.6913		2	Diseases of immune system
NCAM1 interactions Homo sapiens R-HSA-419037			33.3016	18.688	2	Nervous system development
Neuronal System Homo sapiens R-HSA-112316		14.5464	5.58312		2	Neuronal system
Nicotinate metabolism Homo sapiens R-HSA-196807			17.5839	17.5281	2	Metabolism
Peptide ligand-binding receptors Homo sapiens R-HSA-375276		22.925	7.79891		2	Signal transduction
Phase 0 - rapid depolarisation Homo sapiens R-HSA-5576892		13.589	13.6398		2	Muscle contraction
Phospholipase C-mediated cascade; FGFR2 Homo sapiens R-HSA-5654221		11.0637	11.1064		2	Signal transduction
Prostanoid ligand receptors Homo sapiens R-HSA-391908	336.72	34.7791			2	Signal transduction
Regulation of Insulin-like Growth Factor (IGF) transport and uptake by Insulin-like Growth Factor Binding Proteins (IGFBPs) Homo sapiens R-HSA-381426	40.9994			132.357	2	Metabolism of proteins
Response to elevated platelet cytosolic Ca2+ Homo sapiens R-HSA-76005			9.93391	20.7408	2	Hemostasis
Signaling by Interleukins Homo sapiens R-HSA-449147		6.7551	8.47614		2	Immune system

## Sheet: Fibroblasts (spasticity)
Term	P-value	Combined Score	Generic pathway
Cholesterol biosynthesis Homo sapiens R-HSA-191273	3.312e-05	134.28	Metabolism
Developmental Biology Homo sapiens R-HSA-1266738	0.000340328	16.426	Developmental Biology
Hemostasis Homo sapiens R-HSA-109582	0.000423783	17.692	Hemostasis
A tetrasaccharide linker sequence is required for GAG synthesis Homo sapiens R-HSA-1971475	0.000854123	65.0892	Metabolism	Metabolism of carbohydrates
Defective EXT2 causes exostoses 2 Homo sapiens R-HSA-3656237	0.000907918	104.856	Disease	Diseases of metabolism
Defective EXT1 causes exostoses 1, TRPS2 and CHDS Homo sapiens R-HSA-3656253	0.000907918	104.856	Disease	Diseases of metabolism
Platelet activation, signaling and aggregation Homo sapiens R-HSA-76002	0.00118211	19.144	Hemostasis
Chondroitin sulfate/dermatan sulfate metabolism Homo sapiens R-HSA-1793185	0.0014428	39.1687	Metabolism	Metabolism of carbohydrates
Regulation of cholesterol biosynthesis by SREBP (SREBF) Homo sapiens R-HSA-1655829	0.00221367	33.2777	Metabolism	Metabolism of lipids
Axon guidance Homo sapiens R-HSA-422475	0.00271973	12.3632	Nervous system development
Signaling by SCF-KIT Homo sapiens R-HSA-1433557	0.00338016	13.6283	Signal transduction
Defective B3GALT6 causes EDSP2 and SEMDJL1 Homo sapiens R-HSA-4420332	0.00366731	53.0252	Disease	Diseases of metabolism
Defective B4GALT7 causes EDS, progeroid type Homo sapiens R-HSA-3560783	0.00366731	53.0252	Disease	Diseases of metabolism
Defective B3GAT3 causes JDSSDHD Homo sapiens R-HSA-3560801	0.00366731	53.0252	Disease	Diseases of metabolism
Metabolism of lipids and lipoproteins Homo sapiens R-HSA-556833	0.00372756	10.6705	Metabolism	Metabolism of lipids
HS-GAG degradation Homo sapiens R-HSA-2024096	0.00491103	45.4771	Metabolism	Metabolism of carbohydrates
Retinoid metabolism and transport Homo sapiens R-HSA-975634	0.00518755	30.0057	Signal transduction	Metabolism
Activation of gene expression by SREBF (SREBP) Homo sapiens R-HSA-2426168	0.00518755	30.0057	Metabolism	Metabolism of lipids
Semaphorin interactions Homo sapiens R-HSA-373755	0.00522599	23.4789	Nervous system development
COPII (Coat Protein 2) Mediated Vesicle Transport Homo sapiens R-HSA-204005	0.00556529	22.8567	Metabolism of proteins	Vesicle-mediated transport
Interferon alpha/beta signaling Homo sapiens R-HSA-909733	0.00556529	22.8567	Immune system
Phospholipid metabolism Homo sapiens R-HSA-1483257	0.00575574	15.3459	Metabolism	Metabolism of lipids
Transport to the Golgi and subsequent modification Homo sapiens R-HSA-948021	0.0059694	15.1434	Metabolism of proteins
ER to Golgi Anterograde Transport Homo sapiens R-HSA-199977	0.00651116	16.1081	Metabolism of proteins	Vesicle-mediated transport
Signaling by EGFR Homo sapiens R-HSA-177929	0.00699521	10.8818	Signal transduction
Sema4D induced cell migration and growth-cone collapse Homo sapiens R-HSA-416572	0.00720297	36.9256	Nervous system development
Growth hormone receptor signaling Homo sapiens R-HSA-982772	0.00720297	36.9256	Immune system
Signaling by TGF-beta Receptor Complex Homo sapiens R-HSA-170834	0.00749759	20.0688	Signal transduction
Diseases associated with glycosaminoglycan metabolism Homo sapiens R-HSA-3560782	0.00902855	32.5244	Disease	Diseases of metabolism
COPI-mediated anterograde transport Homo sapiens R-HSA-6807878	0.009854	17.7333	Metabolism of proteins	Vesicle-mediated transport
Sema4D in semaphorin signaling Homo sapiens R-HSA-400685	0.0100334	30.6177	Nervous system development
Metabolism of fat-soluble vitamins Homo sapiens R-HSA-6806667	0.010305	21.487	Metabolism
Signaling by FGFR1 Homo sapiens R-HSA-5654736	0.0112677	9.59328	Signal transduction
GPVI-mediated activation cascade Homo sapiens R-HSA-114604	0.0117666	20.0768	Hemostasis
Asparagine N-linked glycosylation Homo sapiens R-HSA-446203	0.0120796	10.2103	Metabolism of proteins
Heparan sulfate/heparin (HS-GAG) metabolism Homo sapiens R-HSA-1638091	0.0125448	19.4209	Metabolism	Metabolism of carbohydrates
Interleukin-3, 5 and GM-CSF signaling Homo sapiens R-HSA-512988	0.0126928	10.0184	Disease	Diseases of metabolism
HS-GAG biosynthesis Homo sapiens R-HSA-2022928	0.014683	24.4605	Metabolism	Metabolism of carbohydrates
Signal Transduction Homo sapiens R-HSA-162582	0.0150883	5.60326	Signal transduction
Fc epsilon receptor (FCERI) signaling Homo sapiens R-HSA-2454202	0.0159582	8.1545	Immune system
TGF-beta receptor signaling activates SMADs Homo sapiens R-HSA-2173789	0.0160055	23.212	Signal transduction
Glycosaminoglycan metabolism Homo sapiens R-HSA-1630316	0.0160746	12.2646	Metabolism	Metabolism of carbohydrates
Cytokine Signaling in Immune system Homo sapiens R-HSA-1280215	0.0168882	7.09489	Immune system
Smooth Muscle Contraction Homo sapiens R-HSA-445355	0.0173927	22.0561	Muscle contraction
Cleavage of Growing Transcript in the Termination Region Homo sapiens R-HSA-109688	0.0179028	16.0591	Gene expression
RNA Polymerase II Transcription Termination Homo sapiens R-HSA-73856	0.0179028	16.0591	Gene expression
Post-Elongation Processing of the Transcript Homo sapiens R-HSA-76044	0.0179028	16.0591	Gene expression
Dissolution of Fibrin Clot Homo sapiens R-HSA-75205	0.0192062	36.412	Hemostasis
WNT5A-dependent internalization of FZD2, FZD5 and ROR2 Homo sapiens R-HSA-5140745	0.0192062	36.412	Signal transduction
Signaling by PDGF Homo sapiens R-HSA-186797	0.0198979	7.73273	Signal transduction
Signaling by FGFR Homo sapiens R-HSA-190236	0.0206631	7.61638	Signal transduction
SEMA3A-Plexin repulsion signaling by inhibiting Integrin adhesion Homo sapiens R-HSA-399955	0.022163	32.5862	Nervous system development
Interleukin receptor SHC signaling Homo sapiens R-HSA-912526	0.0223939	8.35652	Immune system
Signaling by VEGF Homo sapiens R-HSA-194138	0.0225516	7.61492	Signal transduction
Downstream signaling of activated FGFR1 Homo sapiens R-HSA-5654687	0.0243753	7.36889	Signal transduction
mRNA Splicing - Major Pathway Homo sapiens R-HSA-72163	0.0251481	9.87481	Metabolism of RNA
Glutathione conjugation Homo sapiens R-HSA-156590	0.0253067	17.3811	Metabolism
Interleukin-2 signaling Homo sapiens R-HSA-451927	0.0262395	7.78548	Immune system
Collagen degradation Homo sapiens R-HSA-1442490	0.0270852	16.6226	Extracellular matrix organization
Glycerophospholipid biosynthesis Homo sapiens R-HSA-1483206	0.0282351	10.4708	Metabolism	Metabolism of lipids
Cell-extracellular matrix interactions Homo sapiens R-HSA-446353	0.0285937	26.6061	Cell-cell communication
Sema3A PAK dependent Axon repulsion Homo sapiens R-HSA-399954	0.0285937	26.6061	Nervous system development
Transcriptional activation of mitochondrial biogenesis Homo sapiens R-HSA-2151201	0.0289289	15.9113	Mitochondrial biogenesis
Post-translational protein modification Homo sapiens R-HSA-597592	0.0295148	6.07342	Metabolism of proteins
Factors involved in megakaryocyte development and platelet production Homo sapiens R-HSA-983231	0.0312184	8.83361	Hemostasis
RHO GTPases Activate ROCKs Homo sapiens R-HSA-5627117	0.0320545	24.2361	Signal transduction
ABC transporters in lipid homeostasis Homo sapiens R-HSA-1369062	0.0320545	24.2361	Transport of small molecules
Signaling by Interleukins Homo sapiens R-HSA-449147	0.0327068	6.26941	Immune system
mRNA Splicing Homo sapiens R-HSA-72172	0.0340888	8.43011	Metabolism of RNA
Regulation of signaling by CBL Homo sapiens R-HSA-912631	0.0356704	22.1785	Immune system
Intra-Golgi traffic Homo sapiens R-HSA-6811438	0.036949	13.4658	Vesicle-mediated transport
Transcriptional activity of SMAD2/SMAD3:SMAD4 heterotrimer Homo sapiens R-HSA-2173793	0.036949	13.4658	Signal transduction	Gene expression
Transcriptional regulation of white adipocyte differentiation Homo sapiens R-HSA-381340	0.0432599	9.5218	Nervous system development
Processing of Capped Intron-Containing Pre-mRNA Homo sapiens R-HSA-72203	0.0437687	6.79528	Metabolism of RNA
Regulation of lipid metabolism by Peroxisome proliferator-activated receptor alpha (PPARalpha) Homo sapiens R-HSA-400206	0.0451955	7.99287	Metabolism	Metabolism of lipids
Interferon Signaling Homo sapiens R-HSA-913531	0.0468722	6.54476	Immune system
RHO GTPases activate PAKs Homo sapiens R-HSA-5627123	0.0473893	17.3901	Signal transduction
Mitochondrial biogenesis Homo sapiens R-HSA-1592230	0.0483994	11.102	Mitochondrial biogenesis
IRS-mediated signalling Homo sapiens R-HSA-112399	0.049805	5.69216	Signal transduction

## Sheet: common with neurons
	Number of datasets giving Reactome 2016 pathway / total datasets
Reactome 2016 Pathway	Neurons (ataxia)	Peripheral blood (ataxia)	Fibroblasts (ataxia)	Fibroblasts (spasticity)
Transmembrane transport of small molecules Homo sapiens R-HSA-382551	3/6	2/4
Apoptotic execution phase Homo sapiens R-HSA-75153	2/6	2/4
EPH-Ephrin signaling Homo sapiens R-HSA-2682334	2/6	2/4
SLC-mediated transmembrane transport Homo sapiens R-HSA-425407	2/6	2/4
VEGFR2 mediated vascular permeability Homo sapiens R-HSA-5218920	2/6	2/4
Platelet degranulation Homo sapiens R-HSA-114608	2/6	2/4	3/4
Hemostasis Homo sapiens R-HSA-109582	2/6	2/4	3/4	1/1
Developmental Biology Homo sapiens R-HSA-1266738	3/6			1/1
HS-GAG biosynthesis Homo sapiens R-HSA-2022928	3/6			1/1
Dissolution of Fibrin Clot Homo sapiens R-HSA-75205	2/6			1/1
Glycosaminoglycan metabolism Homo sapiens R-HSA-1630316	2/6			1/1
Metabolism of fat-soluble vitamins Homo sapiens R-HSA-6806667	2/6			1/1
Signal Transduction Homo sapiens R-HSA-162582	2/6			1/1
Signaling by VEGF Homo sapiens R-HSA-194138	2/6			1/1
Smooth Muscle Contraction Homo sapiens R-HSA-445355	2/6			1/1
Transcriptional regulation of white adipocyte differentiation Homo sapiens R-HSA-381340	2/6			1/1
Axon guidance Homo sapiens R-HSA-422475	3/6		3/4	1/1
Neuronal System Homo sapiens R-HSA-112316	5/6		2/4
Collagen biosynthesis and modifying enzymes Homo sapiens R-HSA-1650814	2/6		2/4
Collagen formation Homo sapiens R-HSA-1474290	2/6		2/4
Defective B3GALTL causes Peters-plus syndrome (PpS) Homo sapiens R-HSA-5083635	2/6		2/4
Extracellular matrix organization Homo sapiens R-HSA-1474244	2/6		4/4
Interaction between L1 and Ankyrins Homo sapiens R-HSA-445095	2/6		2/4

## Sheet: Lymphoblasts (ataxia)
	Combined score
Reactome2016_Pathway	GSE19287	GSE5040
Activation of ATR in response to replication stress Homo sapiens R-HSA-176187	27.1278
Activation of the pre-replicative complex Homo sapiens R-HSA-68962	37.155
Activation of TRKA receptors Homo sapiens R-HSA-187015	74.4958
Cell Cycle Checkpoints Homo sapiens R-HSA-69620	9.89117
Defective B3GALTL causes Peters-plus syndrome (PpS) Homo sapiens R-HSA-5083635	69.4656
Diseases associated with O-glycosylation of proteins Homo sapiens R-HSA-3906995	31.5473
Diseases of glycosylation Homo sapiens R-HSA-3781865	17.7489
DNA Replication Homo sapiens R-HSA-69306	13.0669
Formation of Senescence-Associated Heterochromatin Foci (SAHF) Homo sapiens R-HSA-2559584	83.8375
Fructose metabolism Homo sapiens R-HSA-5652084	74.4958
G1/S Transition Homo sapiens R-HSA-69206	11.6461
GABA A receptor activation Homo sapiens R-HSA-977441	121.278
Ligand-gated ion channel transport Homo sapiens R-HSA-975298	45.8297
Metabolic disorders of biological oxidation enzymes Homo sapiens R-HSA-5579029	74.4958
NGF-independant TRKA activation Homo sapiens R-HSA-187024	94.4318
O-glycosylation of TSR domain-containing proteins Homo sapiens R-HSA-5173214	66.7806
O-linked glycosylation Homo sapiens R-HSA-5173105	12.0287
Orc1 removal from chromatin Homo sapiens R-HSA-68949	25.9572
RA biosynthesis pathway Homo sapiens R-HSA-5365859	58.2971
Regulation of DNA replication Homo sapiens R-HSA-69304	23.1881
Removal of licensing factors from origins Homo sapiens R-HSA-69300	24.793
Signaling by Retinoic Acid Homo sapiens R-HSA-5362517	22.3296
Switching of origins to a post-replicative state Homo sapiens R-HSA-69052	25.9572
Synthesis of DNA Homo sapiens R-HSA-69239	15.0145
TNFs bind their physiological receptors Homo sapiens R-HSA-5669034	51.4585
Transcriptional Regulation by TP53 Homo sapiens R-HSA-3700989	7.93544
WNT ligand biogenesis and trafficking Homo sapiens R-HSA-3238698	45.8297
Activation of Rac Homo sapiens R-HSA-428540		17.8098
Adrenaline,noradrenaline inhibits insulin secretion Homo sapiens R-HSA-400042		15.0082
Adrenoceptors Homo sapiens R-HSA-390696		35.3005
Amine ligand-binding receptors Homo sapiens R-HSA-375280		14.4536
Arachidonic acid metabolism Homo sapiens R-HSA-2142753		43.0459
Assembly of collagen fibrils and other multimeric structures Homo sapiens R-HSA-2022090		16.9996
Attenuation phase Homo sapiens R-HSA-3371568		17.0717
Axon guidance Homo sapiens R-HSA-422475		9.58347
Binding and Uptake of Ligands by Scavenger Receptors Homo sapiens R-HSA-2173782		15.0858
CDO in myogenesis Homo sapiens R-HSA-375170		14.1096
Cellular response to heat stress Homo sapiens R-HSA-3371556		8.6942
cGMP effects Homo sapiens R-HSA-418457		31.4831
Class A/1 (Rhodopsin-like receptors) Homo sapiens R-HSA-373076		15.0958
Collagen biosynthesis and modifying enzymes Homo sapiens R-HSA-1650814		12.5856
Collagen formation Homo sapiens R-HSA-1474290		11.3249
Constitutive Signaling by Aberrant PI3K in Cancer Homo sapiens R-HSA-2219530		22.0259
Degradation of the extracellular matrix Homo sapiens R-HSA-1474228		6.94064
Developmental Biology Homo sapiens R-HSA-1266738		11.7363
Eicosanoids Homo sapiens R-HSA-211979		59.3525
Extracellular matrix organization Homo sapiens R-HSA-1474244		14.2672
Formation of annular gap junctions Homo sapiens R-HSA-196025		91.3579
G alpha (q) signalling events Homo sapiens R-HSA-416476		5.75534
GAB1 signalosome Homo sapiens R-HSA-180292		7.52334
Gap junction degradation Homo sapiens R-HSA-190873		78.1228
Gap junction trafficking and regulation Homo sapiens R-HSA-157858		13.2863
Gap junction trafficking Homo sapiens R-HSA-190828		15.0082
Gastrin-CREB signalling pathway via PKC and MAPK Homo sapiens R-HSA-881907		6.37854
GPCR ligand binding Homo sapiens R-HSA-500792		8.67008
Growth hormone receptor signaling Homo sapiens R-HSA-982772		19.5762
Insulin-like Growth Factor-2 mRNA Binding Proteins (IGF2BPs/IMPs/VICKZs) bind RNA Homo sapiens R-HSA-428359		42.0864
Integrin cell surface interactions Homo sapiens R-HSA-216083		11.1155
Interaction between L1 and Ankyrins Homo sapiens R-HSA-445095		29.109
Ligand-receptor interactions Homo sapiens R-HSA-5632681		42.0864
LRR FLII-interacting protein 1 (LRRFIP1) activates type I IFN production Homo sapiens R-HSA-3134973		83.1818
Metabolism of carbohydrates Homo sapiens R-HSA-71387		5.18729
Metabolism of water-soluble vitamins and cofactors Homo sapiens R-HSA-196849		8.30259
Myogenesis Homo sapiens R-HSA-525793		14.1096
Negative regulation of the PI3K/AKT network Homo sapiens R-HSA-199418		10.0184
Netrin-1 signaling Homo sapiens R-HSA-373752		15.0997
NICD traffics to nucleus Homo sapiens R-HSA-157052		20.0374
Nicotinamide salvaging Homo sapiens R-HSA-197264		42.0864
Nicotinate metabolism Homo sapiens R-HSA-196807		17.8098
Nitric oxide stimulates guanylate cyclase Homo sapiens R-HSA-392154		18.2612
Non-integrin membrane-ECM interactions Homo sapiens R-HSA-3000171		27.0128
Notch-HLH transcription pathway Homo sapiens R-HSA-350054		20.0374
PD-1 signaling Homo sapiens R-HSA-389948		17.0717
Phosphorylation of CD3 and TCR zeta chains Homo sapiens R-HSA-202427		19.5762
PI-3K cascade:FGFR1 Homo sapiens R-HSA-5654689		7.96927
PI-3K cascade:FGFR2 Homo sapiens R-HSA-5654695		7.96927
PI-3K cascade:FGFR3 Homo sapiens R-HSA-5654710		7.96927
PI-3K cascade:FGFR4 Homo sapiens R-HSA-5654720		7.96927
PI3K Cascade Homo sapiens R-HSA-109704		13.2
PI3K events in ERBB4 signaling Homo sapiens R-HSA-1250342		7.96927
PI3K/AKT activation Homo sapiens R-HSA-198203		7.52334
PI3K/AKT Signaling in Cancer Homo sapiens R-HSA-2219528		11.0467
PI5P, PP2A and IER3 Regulate PI3K/AKT Signaling Homo sapiens R-HSA-6811558		11.9089
PIP3 activates AKT signaling Homo sapiens R-HSA-1257604		7.96927
Potassium Channels Homo sapiens R-HSA-1296071		8.11511
Regulation of HSF1-mediated heat shock response Homo sapiens R-HSA-3371453		7.65355
Role of LAT2/NTAL/LAB on calcium mobilization Homo sapiens R-HSA-2730905		6.02791
Role of second messengers in netrin-1 signaling Homo sapiens R-HSA-418890		30.0993
SEMA3A-Plexin repulsion signaling by inhibiting Integrin adhesion Homo sapiens R-HSA-399955		17.8098
Signaling by Insulin receptor Homo sapiens R-HSA-74752		5.17244
Striated Muscle Contraction Homo sapiens R-HSA-390522		22.1082
Synthesis of (16-20)-hydroxyeicosatetraenoic acids (HETE) Homo sapiens R-HSA-2142816		35.3005
Synthesis of Leukotrienes (LT) and Eoxins (EX) Homo sapiens R-HSA-2142691		24.4818
Synthesis of Lipoxins (LX) Homo sapiens R-HSA-2142700		64.0791
Synthesis of Prostaglandins (PG) and Thromboxanes (TX) Homo sapiens R-HSA-2162123		46.8327
The activation of arylsulfatases Homo sapiens R-HSA-1663150		20.0374
TP53 regulates transcription of several additional cell death genes whose specific roles in p53-dependent apoptosis remain uncertain Homo sapiens R-HSA-6803205		17.8098
Translocation of ZAP-70 to Immunological synapse Homo sapiens R-HSA-202430		24.4818
TRP channels Homo sapiens R-HSA-3295583		18.2612
Vesicle-mediated transport Homo sapiens R-HSA-5653656		5.0953
Voltage gated Potassium channels Homo sapiens R-HSA-1296072		14.4536

## Sheet: T-cells (spasticity)
	Combined score
Reactome2016_Pathway	GSE19080	GSE38537	GSE57259	Score
Adaptive Immune System Homo sapiens R-HSA-1280218	40.3764	8.43303	12.6163	3
Cell Cycle, Mitotic Homo sapiens R-HSA-69278	6.67027	10.9785	57.1175	3
Costimulation by the CD28 family Homo sapiens R-HSA-388841	24.0853	9.38282	47.5135	3
Hemostasis Homo sapiens R-HSA-109582	35.0551	4.96825	8.76839	3
Immune System Homo sapiens R-HSA-168256	71.9322	10.0061	10.0061	3
Interferon gamma signaling Homo sapiens R-HSA-877300	121.934	20.9137	64.8874	3
Interferon Signaling Homo sapiens R-HSA-913531	90.3023	10.2165	22.1291	3
MHC class II antigen presentation Homo sapiens R-HSA-2132295	12.6338	7.24773	118.095	3
Mitotic G1-G1/S phases Homo sapiens R-HSA-453279	21.9811	9.0785	17.9474	3
PD-1 signaling Homo sapiens R-HSA-389948	61.1272	16.7812	193.252	3
Phosphorylation of CD3 and TCR zeta chains Homo sapiens R-HSA-202427	26.8057	19.2489	218.814	3
Pyrimidine metabolism Homo sapiens R-HSA-73848	26.8057	19.2489	19.2489	3
Signaling by Rho GTPases Homo sapiens R-HSA-194315	8.54666	5.11757	21.0585	3
Activation of the pre-replicative complex Homo sapiens R-HSA-68962	18.9591		13.0525	2
Antigen Presentation: Folding, assembly and peptide loading of class I MHC Homo sapiens R-HSA-983170	127.21	17.9532		2
Apoptotic cleavage of cellular proteins Homo sapiens R-HSA-111465	35.5741	18.688		2
Apoptotic execution phase Homo sapiens R-HSA-75153	21.159	18.5894		2
Class I MHC mediated antigen processing & presentation Homo sapiens R-HSA-983169	9.2313	9.02182		2
Cytokine Signaling in Immune system Homo sapiens R-HSA-1280215	99.8757		11.2221	2
DNA Replication Homo sapiens R-HSA-69306	12.182		10.9744	2
Downstream TCR signaling Homo sapiens R-HSA-202424	58.0353		18.3853	2
Endosomal/Vacuolar pathway Homo sapiens R-HSA-1236977	73.8835	22.3726		2
G1/S Transition Homo sapiens R-HSA-69206	19.4435		19.9696	2
G2/M Checkpoints Homo sapiens R-HSA-69481	11.0453		7.14839	2
Generation of second messenger molecules Homo sapiens R-HSA-202433	38.8126		162.286	2
Integrin cell surface interactions Homo sapiens R-HSA-216083	13.2467		18.0253	2
PECAM1 interactions Homo sapiens R-HSA-210990	185.737		22.3726	2
Platelet degranulation Homo sapiens R-HSA-114608	12.182		6.93229	2
S Phase Homo sapiens R-HSA-69242	26.1074		11.2587	2
TCR signaling Homo sapiens R-HSA-202403	60.6979		17.8679	2
Translocation of ZAP-70 to Immunological synapse Homo sapiens R-HSA-202430	32.8045		268.645	2
Cell Cycle Homo sapiens R-HSA-1640170		8.05361	69.8709	2
Cellular Senescence Homo sapiens R-HSA-2559583		16.4168	5.96846	2
Cyclin A/B1 associated events during G2/M transition Homo sapiens R-HSA-69273		22.2894	22.2894	2
M Phase Homo sapiens R-HSA-68886		7.81522	28.1713	2
Mitotic Anaphase Homo sapiens R-HSA-68882		13.8784	23.3388	2
Mitotic Metaphase and Anaphase Homo sapiens R-HSA-2555396		13.6893	23.0398	2
Mitotic Prometaphase Homo sapiens R-HSA-68877		10.5233	76.4755	2
Mitotic Telophase/Cytokinesis Homo sapiens R-HSA-68884		19.7244	19.7244	2
Polo-like kinase mediated events Homo sapiens R-HSA-156711		37.405	37.405	2
Resolution of Sister Chromatid Cohesion Homo sapiens R-HSA-2500257		12.4836	57.7473	2
RHO GTPase Effectors Homo sapiens R-HSA-195258		8.97624	11.586	2
RHO GTPases Activate Formins Homo sapiens R-HSA-5663220		19.2353	34.3811	2
Senescence-Associated Secretory Phenotype (SASP) Homo sapiens R-HSA-2559582		8.13553	13.6334	2
Separation of Sister Chromatids Homo sapiens R-HSA-2467813		12.0171	26.9734	2
Acetylcholine Binding And Downstream Events Homo sapiens R-HSA-181431			17.5281
Activation of Nicotinic Acetylcholine Receptors Homo sapiens R-HSA-629602			17.5281
Androgen biosynthesis Homo sapiens R-HSA-193048			66.7248
Association of licensing factors with the pre-replicative complex Homo sapiens R-HSA-69298			41.4116
CDC6 association with the ORC:origin complex Homo sapiens R-HSA-68689			25.613
Cell Cycle Checkpoints Homo sapiens R-HSA-69620			16.1982
Chromosome Maintenance Homo sapiens R-HSA-73886			10.814
Chylomicron-mediated lipid transport Homo sapiens R-HSA-174800			33.9649
Condensation of Prometaphase Chromosomes Homo sapiens R-HSA-2514853			66.7248
COPI-dependent Golgi-to-ER retrograde traffic Homo sapiens R-HSA-6811434			18.9694
CYP2E1 reactions Homo sapiens R-HSA-211999			25.613
Deposition of new CENPA-containing nucleosomes at the centromere Homo sapiens R-HSA-606279			29.1163
DNA Double-Strand Break Repair Homo sapiens R-HSA-5693532			26.9446
DNA Repair Homo sapiens R-HSA-73894			10.9053
E2F mediated regulation of DNA replication Homo sapiens R-HSA-113510			40.3988
Establishment of Sister Chromatid Cohesion Homo sapiens R-HSA-2468052			29.648
Factors involved in megakaryocyte development and platelet production Homo sapiens R-HSA-983231			22.0732
G0 and Early G1 Homo sapiens R-HSA-1538133			36.7312
G1/S-Specific Transcription Homo sapiens R-HSA-69205			117.447
G2 Phase Homo sapiens R-HSA-68911			82.0361
Golgi-to-ER retrograde transport Homo sapiens R-HSA-8856688			9.88938
HDR through Homologous Recombination (HR) or Single Strand Annealing (SSA) Homo sapiens R-HSA-5693567			27.1042
HDR through Homologous Recombination (HRR) Homo sapiens R-HSA-5685942			29.9588
HDR through MMEJ (alt-NHEJ) Homo sapiens R-HSA-5685939			29.648
HDR through Single Strand Annealing (SSA) Homo sapiens R-HSA-5685938			33.1879
Highly calcium permeable nicotinic acetylcholine receptors Homo sapiens R-HSA-629597			34.7791
Highly calcium permeable postsynaptic nicotinic acetylcholine receptors Homo sapiens R-HSA-629594			25.613
Homologous DNA Pairing and Strand Exchange Homo sapiens R-HSA-5693579			42.597
Homology Directed Repair Homo sapiens R-HSA-5693538			32.0693
Kinesins Homo sapiens R-HSA-983189			82.6603
LGI-ADAM interactions Homo sapiens R-HSA-5682910			17.5281
Lipid digestion, mobilization, and transport Homo sapiens R-HSA-73923			9.66154
Meiosis Homo sapiens R-HSA-1500620			17.2022
Meiotic recombination Homo sapiens R-HSA-912446			27.1666
Metabolism of steroid hormones Homo sapiens R-HSA-196071			13.0525
Mitotic G2-G2/M phases Homo sapiens R-HSA-453274			7.06837
Nucleosome assembly Homo sapiens R-HSA-774815			29.1163
Phenylalanine and tyrosine catabolism Homo sapiens R-HSA-71182			25.613
Postsynaptic nicotinic acetylcholine receptors Homo sapiens R-HSA-622327			17.5281
POU5F1 (OCT4), SOX2, NANOG activate genes related to proliferation Homo sapiens R-HSA-2892247			19.7244
Presynaptic nicotinic acetylcholine receptors Homo sapiens R-HSA-622323			22.3726
Presynaptic phase of homologous DNA pairing and strand exchange Homo sapiens R-HSA-5693616			30.2684
Regulation of DNA replication Homo sapiens R-HSA-69304			14.3874
Removal of licensing factors from origins Homo sapiens R-HSA-69300			9.38282
Resolution of D-Loop Structures Homo sapiens R-HSA-5693537			94.696
Resolution of D-loop Structures through Holliday Junction Intermediates Homo sapiens R-HSA-5693568			99.5521
Resolution of D-loop Structures through Synthesis-Dependent Strand Annealing (SDSA) Homo sapiens R-HSA-5693554			94.5438
Rho GTPase cycle Homo sapiens R-HSA-194840			16.6227
Signaling by Robo receptor Homo sapiens R-HSA-376176			11.6219
Smooth Muscle Contraction Homo sapiens R-HSA-445355			10.9889
Syndecan interactions Homo sapiens R-HSA-3000170			26.1022
TP53 Regulates Transcription of Cell Cycle Genes Homo sapiens R-HSA-6791312			20.8152
TP53 Regulates Transcription of Genes Involved in G1 Cell Cycle Arrest Homo sapiens R-HSA-6804116			103.074

## Sheet: Muscle (spasticity)
	Combined score
Reactome2016_Pathway	GSE31243_GR	GSE31243_ST	GSE11686_extensor	GSE11686_flexor	Score
Axon guidance Homo sapiens R-HSA-422475	35.9671	19.815	19.815	20.1571	4
DAP12 signaling Homo sapiens R-HSA-2424491	10.1082	8.03382	10.05	4.92064	4
Developmental Biology Homo sapiens R-HSA-1266738	29.6853	18.0882	22.2415	24.9757	4
E2F mediated regulation of DNA replication Homo sapiens R-HSA-113510	11.0289	10.9889	10.9889	11.1094	4
Extracellular matrix organization Homo sapiens R-HSA-1474244	93.3501	102.892	8.71815	17.3426	4
Fatty acid, triacylglycerol, and ketone body metabolism Homo sapiens R-HSA-535734	13.7499	5.64349	7.83227	5.73944	4
Gastrin-CREB signalling pathway via PKC and MAPK Homo sapiens R-HSA-881907	13.5019	13.4234	24.5654	4.98823	4
GPCR ligand binding Homo sapiens R-HSA-500792	8.45136	22.4218	10.1567	8.55999	4
IGF1R signaling cascade Homo sapiens R-HSA-2428924	8.34262	8.29522	10.5965	6.45596	4
Innate Immune System Homo sapiens R-HSA-168249	10.3844	13.2194	5.79392	4.23878	4
Interleukin receptor SHC signaling Homo sapiens R-HSA-912526	10.0563	5.57841	16.188	5.67647	4
IRS-related events triggered by IGF1R Homo sapiens R-HSA-2428928	8.34262	8.29522	10.5965	6.45596	4
L1CAM interactions Homo sapiens R-HSA-373760	19.6762	19.596	27.401	27.728	4
Lipid digestion, mobilization, and transport Homo sapiens R-HSA-73923	16.1332	24.5926	16.0695	9.78266	4
Metabolism Homo sapiens R-HSA-1430728	5.18489	5.67877	17.7339	5.30591	4
Metabolism of lipids and lipoproteins Homo sapiens R-HSA-556833	5.57291	9.11846	9.11846	7.96441	4
Neuronal System Homo sapiens R-HSA-112316	11.8414	5.54895	25.1927	25.5646	4
Neurotransmitter Receptor Binding And Downstream Transmission In The Postsynaptic Cell Homo sapiens R-HSA-112314	16.3759	8.18283	16.303	11.9724	4
NGF signalling via TRKA from the plasma membrane Homo sapiens R-HSA-187037	7.87764	4.80648	9.71208	4.90388	4
Signal Transduction Homo sapiens R-HSA-162582	10.7797	16.7614	5.68294	10.2593	4
Signaling by ERBB4 Homo sapiens R-HSA-1236394	11.3791	5.51372	11.3154	5.61902	4
Signaling by FGFR3 Homo sapiens R-HSA-5654741	7.00453	5.35788	13.5279	5.46096	4
Signaling by PDGF Homo sapiens R-HSA-186797	8.55528	5.25728	10.5187	8.6591	4
Signaling by Type 1 Insulin-like Growth Factor 1 Receptor (IGF1R) Homo sapiens R-HSA-2404192	8.34262	8.29522	10.5965	6.45596	4
Signaling by VEGF Homo sapiens R-HSA-194138	28.1308	5.62029	11.5103	9.40803	4
Transmission across Chemical Synapses Homo sapiens R-HSA-112315	18.7106	6.10283	18.6223	23.5087	4
Activation of BH3-only proteins Homo sapiens R-HSA-114452	13.9121	13.8633	13.8633		3
ARMS-mediated activation Homo sapiens R-HSA-170984	8.16651		17.2159	6.09564	3
Assembly of collagen fibrils and other multimeric structures Homo sapiens R-HSA-2022090	58.3611	104.2		16.8708	3
Collagen biosynthesis and modifying enzymes Homo sapiens R-HSA-1650814	129.52	129.094		31.1969	3
Collagen formation Homo sapiens R-HSA-1474290	116.194	139.201		17.4129	3
CYP2E1 reactions Homo sapiens R-HSA-211999	25.6913		25.613	25.8492	3
Cytokine Signaling in Immune system Homo sapiens R-HSA-1280215	14.9221	6.94962	9.65186		3
DAP12 interactions Homo sapiens R-HSA-2172127	8.9175	8.86447	8.86447		3
Defective B4GALT1 causes B4GALT1-CDG (CDG-2d) Homo sapiens R-HSA-3656244	50.6429	130.154		131.244	3
Defective CHST6 causes MCDC1 Homo sapiens R-HSA-3656225	50.6429	130.154		131.244	3
Defective ST3GAL3 causes MCT12 and EIEE15 Homo sapiens R-HSA-3656243	50.6429	130.154		131.244	3
Downstream signal transduction Homo sapiens R-HSA-186763	8.29645	4.96475	10.3074		3
Downstream signaling of activated FGFR1 Homo sapiens R-HSA-5654687	7.06884	5.4093	11.1243		3
Downstream signaling of activated FGFR2 Homo sapiens R-HSA-5654696	7.26563	5.56673	11.4124		3
Downstream signaling of activated FGFR3 Homo sapiens R-HSA-5654708	7.26563	5.56673	11.4124		3
Downstream signaling of activated FGFR4 Homo sapiens R-HSA-5654716	7.26563	5.56673	11.4124		3
Fc epsilon receptor (FCERI) signaling Homo sapiens R-HSA-2454202	17.3881	8.22793	10.1039		3
FCERI mediated MAPK activation Homo sapiens R-HSA-2871796	13.2154	8.2134	13.1454		3
FGFR3 ligand binding and activation Homo sapiens R-HSA-190239	19.7864		19.7244	19.9113	3
FGFR3c ligand binding and activation Homo sapiens R-HSA-190372	19.7864		19.7244	19.9113	3
FRS-mediated FGFR1 signaling Homo sapiens R-HSA-5654693	8.4524		17.7589	6.3181	3
FRS-mediated FGFR2 signaling Homo sapiens R-HSA-5654700	8.4524		17.7589	6.3181	3
FRS-mediated FGFR3 signaling Homo sapiens R-HSA-5654706	8.4524		17.7589	6.3181	3
FRS-mediated FGFR4 signaling Homo sapiens R-HSA-5654712	8.4524		17.7589	6.3181	3
Frs2-mediated activation Homo sapiens R-HSA-170968	10.6219		17.0393	6.02345	3
G alpha (q) signalling events Homo sapiens R-HSA-416476	8.01385	14.4377	10.9035		3
GPVI-mediated activation cascade Homo sapiens R-HSA-114604	28.2197	9.48377	9.48377		3
GRB2 events in EGFR signaling Homo sapiens R-HSA-179812	8.55022		17.9444	6.39426	3
Hemostasis Homo sapiens R-HSA-109582	26.7943	14.0536	18.4924		3
Immune System Homo sapiens R-HSA-168256	13.1176	14.1192	9.11458		3
Insulin receptor signalling cascade Homo sapiens R-HSA-74751	8.4257	6.40779	10.6984		3
Integrin cell surface interactions Homo sapiens R-HSA-216083	18.0954	10.8915		27.7903	3
Interleukin-2 signaling Homo sapiens R-HSA-451927	12.0152		15.079	7.12791	3
Interleukin-3, 5 and GM-CSF signaling Homo sapiens R-HSA-512988	13.8524	6.33709	13.7811		3
IRS-mediated signalling Homo sapiens R-HSA-112399	8.68052	6.61008	11.0105		3
Keratan sulfate biosynthesis Homo sapiens R-HSA-2022854	32.4104	32.3035		15.8812	3
Keratan sulfate degradation Homo sapiens R-HSA-2022857	22.4419	58.4739		58.9986	3
Keratan sulfate/keratin metabolism Homo sapiens R-HSA-1638074	24.2427	24.1596		11.7482	3
MAPK family signaling cascades Homo sapiens R-HSA-5683057	6.64907	8.63167	20.5027		3
MAPK targets/ Nuclear events mediated by MAP kinases Homo sapiens R-HSA-450282	27.1018	13.0525		13.192	3
MAPK1/MAPK3 signaling Homo sapiens R-HSA-5684996	10.5059		20.8204	5.9522	3
NCAM signaling for neurite out-growth Homo sapiens R-HSA-375165	16.3945		16.3118	13.3236	3
Non-integrin membrane-ECM interactions Homo sapiens R-HSA-3000171	14.8783	26.5391	14.8236		3
Platelet activation, signaling and aggregation Homo sapiens R-HSA-76002	18.5844	22.548	11.8289		3
Prolonged ERK activation events Homo sapiens R-HSA-169893	10.3914		16.6926	5.8819	3
RAF/MAP kinase cascade Homo sapiens R-HSA-5673001	8.55022		17.9444	6.39426	3
SHC1 events in EGFR signaling Homo sapiens R-HSA-180336	8.55022		17.9444	6.39426	3
SHC1 events in ERBB4 signaling Homo sapiens R-HSA-1250347	8.55022		17.9444	6.39426	3
Signaling by EGFR Homo sapiens R-HSA-177929	7.34611	5.70101	11.3078		3
Signaling by FGFR1 Homo sapiens R-HSA-5654736	6.81537	5.20672	10.7527		3
Signaling by FGFR4 Homo sapiens R-HSA-5654743	7.06884	5.4093	11.1243		3
Signaling by GPCR Homo sapiens R-HSA-372790	5.16184	10.1061	5.79561		3
Signaling by Insulin receptor Homo sapiens R-HSA-74752	6.6607	5.012	8.52973		3
Signaling by Interleukins Homo sapiens R-HSA-449147	10.3982	8.42412	8.42412		3
Signaling by Leptin Homo sapiens R-HSA-2586552	7.80223		16.5223	7.88889	3
Signaling by SCF-KIT Homo sapiens R-HSA-1433557	9.54964	9.49489	11.8095		3
Signalling by NGF Homo sapiens R-HSA-166520	10.0105	5.36938	9.94853		3
Signalling to p38 via RIT and RIN Homo sapiens R-HSA-187706	8.16651		17.2159	6.09564	3
Signalling to RAS Homo sapiens R-HSA-167044	7.54106		16.0238	5.60977	3
SOS-mediated signalling Homo sapiens R-HSA-112412	8.55022		17.9444	6.39426	3
VEGFR2 mediated cell proliferation Homo sapiens R-HSA-5218921	12.5272		15.7013	5.47896	3
Chemokine receptors bind chemokines Homo sapiens R-HSA-380108		25.395	25.395	15.734	3
Class A/1 (Rhodopsin-like receptors) Homo sapiens R-HSA-373076		24.8968	9.66492	6.00719	3
Nuclear Receptor transcription pathway Homo sapiens R-HSA-383280		45.2892	10.2326	30.492	3
Activation of Matrix Metalloproteinases Homo sapiens R-HSA-1592389	11.6638	24.1596			2
Activation of the AP-1 family of transcription factors Homo sapiens R-HSA-450341	29.7374	29.648			2
Adaptive Immune System Homo sapiens R-HSA-1280218	7.32591	6.21555			2
AKT phosphorylates targets in the cytosol Homo sapiens R-HSA-198323	19.7864	19.7244			2
AMPK inhibits chREBP transcriptional activation activity Homo sapiens R-HSA-163680	41.5956	41.4743			2
DCC mediated attractive signaling Homo sapiens R-HSA-418885	17.5839	17.5281			2
Degradation of the extracellular matrix Homo sapiens R-HSA-1474228	30.4268	50.7209			2
ERKs are inactivated Homo sapiens R-HSA-202670	22.4419			22.5817	2
Erythrocytes take up carbon dioxide and release oxygen Homo sapiens R-HSA-1237044	22.4419		22.3726		2
Erythrocytes take up oxygen and release carbon dioxide Homo sapiens R-HSA-1247673	41.5956		41.4743		2
GAB1 signalosome Homo sapiens R-HSA-180292	15.8296	15.7605			2
GABA receptor activation Homo sapiens R-HSA-977443	8.84202		16.1037		2
Growth hormone receptor signaling Homo sapiens R-HSA-982772	19.3137	19.2489			2
HDL-mediated lipid transport Homo sapiens R-HSA-194223	28.4772	57.2937			2
Import of palmitoyl-CoA into the mitochondrial matrix Homo sapiens R-HSA-200425	66.921	25.613			2
Interferon gamma signaling Homo sapiens R-HSA-877300	9.16383		20.9137		2
Lipoprotein metabolism Homo sapiens R-HSA-174824	38.5245	38.3954			2
Metabolism of vitamins and cofactors Homo sapiens R-HSA-196854	7.42821	7.39157			2
NCAM1 interactions Homo sapiens R-HSA-419037	33.3016			18.8888	2
Negative regulation of the PI3K/AKT network Homo sapiens R-HSA-199418	22.4402	22.3509			2
Netrin-1 signaling Homo sapiens R-HSA-373752	14.8783	14.8236			2
NrCAM interactions Homo sapiens R-HSA-447038	50.6429			50.9353	2
O2/CO2 exchange in erythrocytes Homo sapiens R-HSA-1480926	22.4419		22.3726		2
PI-3K cascade:FGFR1 Homo sapiens R-HSA-5654689	16.6948	16.6227			2
PI-3K cascade:FGFR2 Homo sapiens R-HSA-5654695	16.6948	16.6227			2
PI-3K cascade:FGFR3 Homo sapiens R-HSA-5654710	16.6948	16.6227			2
PI-3K cascade:FGFR4 Homo sapiens R-HSA-5654720	16.6948	16.6227			2
PI3K events in ERBB4 signaling Homo sapiens R-HSA-1250342	16.6948	16.6227			2
PI3K/AKT activation Homo sapiens R-HSA-198203	15.8296	15.7605			2
PI3K/AKT Signaling in Cancer Homo sapiens R-HSA-2219528	16.8633	24.4791			2
PI5P, PP2A and IER3 Regulate PI3K/AKT Signaling Homo sapiens R-HSA-6811558	18.1299	18.0572			2
PIP3 activates AKT signaling Homo sapiens R-HSA-1257604	16.6948	16.6227			2
PPARA activates gene expression Homo sapiens R-HSA-1989781	13.9188		13.8583		2
RAF-independent MAPK1/3 activation Homo sapiens R-HSA-112409	20.7559		20.6869		2
Regulation of lipid metabolism by Peroxisome proliferator-activated receptor alpha (PPARalpha) Homo sapiens R-HSA-400206	13.1381		13.0804		2
Role of LAT2/NTAL/LAB on calcium mobilization Homo sapiens R-HSA-2730905	16.2588	16.1846			2
Signaling by FGFR Homo sapiens R-HSA-190236	5.1977		10.3517		2
Signaling by FGFR2 Homo sapiens R-HSA-5654738	5.43615		8.71829		2
Signaling by Rho GTPases Homo sapiens R-HSA-194315	5.15134	5.11757			2
Signaling by the B Cell Receptor (BCR) Homo sapiens R-HSA-983705	14.6875	8.70289			2
Signalling to ERKs Homo sapiens R-HSA-187687	9.22158		14.9279		2
Transport of inorganic cations/anions and amino acids/oligopeptides Homo sapiens R-HSA-425393	12.5373	7.93399			2
Type I hemidesmosome assembly Homo sapiens R-HSA-446107	34.8824	34.7791			2
VEGFA-VEGFR2 Pathway Homo sapiens R-HSA-4420097	18.2577		12.3279		2
Activation of Ca-permeable Kainate Receptor Homo sapiens R-HSA-451308		29.648		29.9175	2
Cell-Cell communication Homo sapiens R-HSA-1500931		14.1992	9.91747		2
Diseases associated with glycosaminoglycan metabolism Homo sapiens R-HSA-3560782		16.7812		16.9546	2
EPH-Ephrin signaling Homo sapiens R-HSA-2682334		20.0228		8.82003	2
EPHB-mediated forward signaling Homo sapiens R-HSA-3928662		26.5391		14.9884	2
ERBB2 Activates PTK6 Signaling Homo sapiens R-HSA-8847993		19.7244	19.7244		2
G alpha (i) signalling events Homo sapiens R-HSA-418594		10.5662		8.16262	2
Glycolysis Homo sapiens R-HSA-70171		11.6219		11.7482	2
Ionotropic activity of Kainate Receptors Homo sapiens R-HSA-451306		29.648		29.9175	2
Peptide ligand-binding receptors Homo sapiens R-HSA-375276		7.7583	10.6223		2
Platelet degranulation Homo sapiens R-HSA-114608		10.9744		7.02925	2
Senescence-Associated Secretory Phenotype (SASP) Homo sapiens R-HSA-2559582		13.6334	8.13553		2
Activation of the phototransduction cascade Homo sapiens R-HSA-2485179			25.613	67.3162	2
BH3-only proteins associate with and inactivate anti-apoptotic BCL-2 members Homo sapiens R-HSA-111453			107.115	41.8398	2
Ca2+ activated K+ channels Homo sapiens R-HSA-1296052			34.7791	35.0905	2
CREB phosphorylation through the activation of Ras Homo sapiens R-HSA-442742			15.7174	15.8812	2
Cytochrome P450 - arranged by substrate type Homo sapiens R-HSA-211897			12.7382	21.1913	2
ECM proteoglycans Homo sapiens R-HSA-3000178			8.80675	8.91315	2
Elastic fibre formation Homo sapiens R-HSA-1566948			27.7052	15.6712	2
Interaction between L1 and Ankyrins Homo sapiens R-HSA-445095			13.8633	14.0103	2
Inwardly rectifying K+ channels Homo sapiens R-HSA-1296065			25.5271	12.4404	2
Metallothioneins bind metals Homo sapiens R-HSA-5661231			226.425	354.925	2
Molecules associated with elastic fibres Homo sapiens R-HSA-2129379			47.4289	27.2862	2
Potassium Channels Homo sapiens R-HSA-1296071			34.712	8.04205	2
Response to metal ions Homo sapiens R-HSA-5660526			226.425	354.925	2
Signaling by Retinoic Acid Homo sapiens R-HSA-5362517			14.8236	43.036	2
Transport of organic anions Homo sapiens R-HSA-879518			25.613	25.8492	2
Constitutive Signaling by Aberrant PI3K in Cancer Homo sapiens R-HSA-2219530	13.2086	21.6133			2
