# Supplementary material for: Analyzing Gene Expression Profiles from Ataxia and Spasticity Phenotypes to Reveal Spastic Ataxia Related Pathways
Source: Int J Mol Sci. 2020 Sep 14;21(18):6722. doi: 10.3390/ijms21186722 (PMC7555177; doi:10.3390/ijms21186722)
Supplement: Supplementary file 1 [file ijms-21-06722-s001.zip › Supplementary material 4 - GeneTrail3 - GSEA - GO biological process.xlsx]

## Sheet: Neurons (ataxia)
Neurons (ataxia)
	Number of hits
GO biological process	GSE45030 NPCs	GSE61019 cerebellum	GSE85347 iPSC-derived Purkinje cells	GSE85348 NPCs	GSE96826 iPSC-derived neurons - blood	GSE96826 iPSC-derived neurons - fibroblasts	Score
cellular macromolecule catabolic process		450/28641	78/2841	166/12248			3
protein modification by small protein conjugation		429/28641	81/2841	177/12248			3
RNA processing		491/28641	80/2841	149/12248			3
anterior/posterior pattern specification			19/2841	77/12248			2
cell cycle		221/28641		104/12448			2
cellular macromolecule biosynthetic process		535/28641		249/12248			2
cellular response to DNA damage stimulus		416/28641		159/12248			2
chromatin organization		357/28641		151/12248			2
DNA metabolic process		392/28641		142/12248			2
heterocycle metabolic process			276/2841	691/12248			2
intracellular protein transport		481/28641		233/12248			2
mRNA metabolic process		375/28641		112/12248			2
nucleobase-containing compound metabolic process			263/2841	629/12248			2
RNA metabolic process			159/2841	340/12248			2
sensory perception		211/28641		160/12248			2

## Sheet: Peripheral blood (ataxia)
Peripheral blood (ataxia)
	Number of hits					Score
GO biological process	GSE11204 adults	GSE11204 children	GSE30933	GSE48873	GSE102008	Score
RNA processing	209/15249	149/7819	179/12731	389/25955	95/14574	5
cellular macromolecule biosynthetic process	279/15249		262/12731	474/25955	151/14574	4
cellular protein-containing complex assembly	202/15249		176/12731	348/25955	116/14574	4
DNA metabolic process	173/15249		189/12731	305/25955	104/14574	4
DNA repair	126/15249		123/12731	215/25955	72/14574	4
mRNA metabolic process	179/15249		145/12731	315/25955	75/14574	4
mRNA processing	115/15249		93/12731	189/25955	51/14574	4
translation	58/15249		51/12731	141/25955	35/14574	4
translational initiation	46/15249		39/12731	104/25955	30/14574	4
amide biosynthetic process	87/15249			187/25955	50/14574	3
anatomical structure morphogenesis	397/15249			437/25955	123/14574	3
cell adhesion	213/15249	160/7819		251/25955		3
cell communication	208/15249	172/7819		260/25955		3
cell-cell signaling	132/15249	122/7819		169/25955		3
cellular response to DNA damage stimulus			195/12731	315/25955	113/14574	3
chromosome organization			118/12731	161/25955	60/14574	3
cotranslational protein targeting to membrane	32/15249			78/25955	19/14574	3
cytoplasmic translation	15/15249			36/25955	10/14574	3
DNA replication			53/12731	73/25955	34/14574	3
establishment of protein localization to endoplasmic reticulum	37/15249			85/25955	19/14574	3
ion transport		268/7819	257/12731	422/25955		3
locomotion	264/15249		205/12731	284/25955		3
mitochondrial electron transport, NADH to ubiquinone		11/7819		28/25955	10/14574	3
mitochondrial respiratory chain complex assembly				68/25955	25/14574	3
mitochondrial respiratory chain complex I assembly		15/7819		43/25955	14/14574	3
mitochondrial translational elongation			25/12731	60/25955	25/14574	3
mitochondrial translational termination			25/12731	61/25955	25/14574	3
mRNA catabolic process	64/15249			135/25955	24/14574	3
mRNA splicing, via spliceosome	66/15249			118/25955	30/14574	3
nuclear-transcribed mRNA catabolic process	62/15249			127/25955	23/14574	3
nuclear-transcribed mRNA catabolic process, nonsense-mediated decay	40/15249			88/25955	17/14574	3
nucleobase-containing compound metabolic process	691/15249		626/12731		325/14574	3
peptide biosynthetic process	61/15249			145/25955	35/14574	3
peptide metabolic process	90/15249			194/25955	51/14574	3
protein localization to endoplasmic reticulum	39/15249			88/25955	20/14574	3
protein targeting to ER	34/15249			82/25955	19/14574	3
ribonucleoprotein complex assembly	47/15249			102/25955	17/14574	3
ribonucleoprotein complex biogenesis			12/12731	44/25955	13/14574	3
RNA catabolic process	73/15249			150/25955	29/14574	3
RNA metabolic process	424/15249		358/12731		181/14574	3
RNA splicing	99/15249			165/25955	48/14574	3
rRNA metabolic process			47/12731	117/25955	29/14574	3
rRNA processing			43/12731	114/25955	28/14574	3
signaling	156/15249	137/7819		191/25955		3
SRP-dependent cotranslational protein targeting to membrane	29/15249			74/25955	18/14574	3
translational termination			29/12731	63/25955	27/14574	3
tRNA metabolic process	47/15249		51/12731	93/25955		3
viral process	172/15249	117/7819		297/25955		3
viral transcription	38/15249			89/25955	21/14574	3
actin filament-based process	109/15249				40/14574	2
anatomical structure development		622/7819			279/14574	2
animal organ morphogenesis	162/15249			156/25955		2
aromatic compound catabolic process	120/15249			219/25955		2
biosynthetic process			585/12731		323/14574	2
catabolic process	479/15249				214/14574	2
cell activation			231/12731		189/14574	2
cell activation involved in immune response			154/12731		139/14574	2
cell cycle			126/12731	174/25955		2
cell cycle phase transition			84/12731		52/14574	2
cell differentiation	446/15249			576/25955		2
cell division			111/12731	154/25955		2
cell migration	221/15249			235/25955		2
cell motility	241/15249			260/25955		2
cell-cell adhesion			95/12731	127/25955		2
cellular amide metabolic process				287/25955	80/14574	2
cellular aromatic compound metabolic process			677/12731		345/14574	2
cellular macromolecule catabolic process	220/15249			392/25955		2
cellular protein localization	274/15249			458/25955		2
DNA duplex unwinding			34/12731	35/25955		2
DNA geometric change			36/12731	37/25955		2
electron transport chain				86/25955	31/14574	2
endocytosis			73/12731		37/14574	2
enzyme linked receptor protein signaling pathway	199/15249				78/14574	2
establishment of protein localization	391/15249			598/25955		2
establishment of protein localization to membrane	68/15249			138/25955		2
establishment of protein localization to organelle	117/15249			222/25955		2
exocytosis			161/12731		138/14574	2
extracellular matrix organization	76/15249			101/25955		2
extracellular structure organization	76/15249			101/25955		2
heterocycle metabolic process			661/12731		338/14574	2
immune response-regulating signaling pathway		104/7819			65/14574	2
immune system process			455/12731		307/14574	2
import into cell				148/25955	50/14574	2
intracellular protein transport	234/15249			385/25955		2
intracellular transport	400/15249			621/25955		2
leukocyte activation			210/12731		181/14574	2
leukocyte activation involved in immune response			153/12731		139/14574	2
leukocyte degranulation			122/12731		117/14574	2
macromolecule localization	515/15249				225/14574	2
methylation	74/15249			127/25955		2
mitotic cell cycle phase transition			80/12731		50/14574	2
myeloid leukocyte activation			142/12731		129/14574	2
neutrophil activation			120/12731		115/14574	2
neutrophil activation involved in immune response			118/12731		112/14574	2
neutrophil degranulation			117/12731		110/14574	2
nuclear transport			58/12731	120/25955		2
nucleocytoplasmic transport			56/12731	118/25955		2
peptide transport	377/15249			578/25955		2
positive regulation of catalytic activity			292/12731		184/14574	2
positive regulation of GTPase activity			64/12731		51/14574	2
positive regulation of immune response		150/7819			103/14574	2
posttranscriptional regulation of gene expression				241/25955	64/14574	2
protein localization to membrane	119/15249			208/25955		2
protein localization to organelle	186/15249			327/25955		2
protein targeting	90/15249			182/25955		2
protein targeting to membrane	44/15249			101/25955		2
protein transport	370/15249			568/25955		2
protein-containing complex assembly	385/15249			574/25955		2
protein-DNA complex assembly			46/12731	72/25955		2
regulated exocytosis			153/12731		133/14574	2
regulation of immune response		211/7819			142/14574	2
regulation of locomotion	261/15249				110/14574	2
regulation of translation				165/25955	47/14574	2
respiratory electron transport chain				62/25955	21/14574	2
RNA 3'-end processing			25/12731	61/25955		2
RNA splicing, via transesterification reactions	69/15249			120/25955	30/14574	2
tissue development	158/15249			202/25955		2
translational elongation				78/25955	28/14574	2
transmembrane transport		240/7819	249/12731			2
vesicle-mediated transport			330/12731		231/14574	2

## Sheet: Fibroblasts (ataxia)
Gene ontology analysis using the GeneTrail3 tool. The GO Biological processes found consistently across datasets of the same tissue are provided along the number of hits as given by GeneTrail3 Gene set enrichment analysis.
Fibroblasts (ataxia)
	Number of hits
GO biological process	GSE6971	GSE27041	GSE35347	Score
RNA processing	102/2238	193/8089	530/30963	3
mRNA metabolic process	78/2238	136/8089		2
mRNA splicing, via spliceosome	41/2238	60/8089		2
regulation of cell motility		264/8089	460/30963	2
regulation of cellular component movement		281/8089	494/30963	2
regulation of locomotion		278/8089	501/30963	2
RNA splicing, via transesterification reactions	43/2238	61/8089		2
cellular aromatic compound metabolic process	390/2238	655/8089		2
DNA metabolic process		167/8089	455/30963	2
G protein-coupled receptor signaling pathway		180/8089	329/30963	2
heterocycle metabolic process	387/2238	649/8089		2
humoral immune response		44/8089	66/30963	2
nucleobase-containing compound metabolic process	373/2238	612/8089		2
RNA metabolic process	212/2238	367/8089		2
synapse organization		51/8089	78/30963	2

## Sheet: Fibroblasts (spasticity)
Fibroblasts (spasticity) - GSE67527
GO biological process	Number of hits
regulation of signaling	533/27617
regulation of signal transduction	475/27617
anatomical structure development	489/27617
positive regulation of metabolic process	613/27617
negative regulation of cellular metabolic process	448/27617
positive regulation of cellular metabolic process	581/27617
negative regulation of RNA biosynthetic process	228/27617
negative regulation of nucleic acid-templated transcription	228/27617
positive regulation of nitrogen compound metabolic process	542/27617
regulation of RNA biosynthetic process	577/27617
regulation of nucleic acid-templated transcription	577/27617
regulation of transcription, DNA-templated	569/27617
negative regulation of transcription, DNA-templated	222/27617
regulation of transcription by RNA polymerase II	406/27617
regulation of RNA metabolic process	631/27617
positive regulation of gene expression	354/27617
positive regulation of transcription, DNA-templated	286/27617
regulation of cell population proliferation	235/27617
negative regulation of biosynthetic process	283/27617
positive regulation of RNA biosynthetic process	303/27617
positive regulation of nucleic acid-templated transcription	303/27617
cell differentiation	247/27617
positive regulation of macromolecule biosynthetic process	349/27617
negative regulation of transcription by RNA polymerase II	179/27617
regulation of intracellular signal transduction	286/27617
positive regulation of cellular biosynthetic process	362/27617
regulation of phosphorus metabolic process	294/27617
regulation of cellular component organization	422/27617
signal transduction	670/27617
regulation of phosphorylation	261/27617
regulation of cell differentiation	275/27617
negative regulation of signaling	239/27617
animal organ development	195/27617
regulation of locomotion	160/27617
negative regulation of signal transduction	225/27617
regulation of protein phosphorylation	231/27617
anatomical structure morphogenesis	230/27617
positive regulation of transcription by RNA polymerase II	225/27617
cell adhesion	108/27617
regulation of cellular component movement	153/27617
regulation of cell migration	135/27617
regulation of cell motility	145/27617
tissue development	96/27617
negative regulation of gene expression	320/27617
regulation of catalytic activity	377/27617
positive regulation of signal transduction	252/27617
morphogenesis of an epithelium	53/27617
regulation of protein metabolic process	457/27617
tube morphogenesis	47/27617
multicellular organism development	95/27617
transmembrane receptor protein serine/threonine kinase signaling pathway	29/27617
tissue morphogenesis	66/27617
response to organic substance	359/27617
intracellular signal transduction	266/27617
actin cytoskeleton organization	68/27617
cellular protein-containing complex assembly	123/27617
ribonucleoprotein complex assembly	40/27617
negative regulation of cell population proliferation	117/27617
cell surface receptor signaling pathway	325/27617
regulation of cellular protein metabolic process	434/27617
actin filament-based process	74/27617
cell migration	128/27617
positive regulation of cell population proliferation	120/27617
regulation of programmed cell death	249/27617
anatomical structure formation involved in morphogenesis	108/27617
cellular response to organic substance	236/27617
RNA processing	158/27617
translational initiation	27/27617
morphogenesis of a branching structure	31/27617
translation	36/27617
cytoskeleton organization	137/27617
positive regulation of protein metabolic process	278/27617
locomotion	157/27617
positive regulation of cell differentiation	150/27617
blood vessel development	19/27617
negative regulation of cell migration	42/27617
regulation of phosphatidylinositol 3-kinase signaling	20/27617
cellular protein modification process	530/27617
protein modification process	530/27617
regulation of cholesterol biosynthetic process	13/27617
detection of chemical stimulus involved in sensory perception	30/27617
developmental growth	60/27617
peptide biosynthetic process	37/27617
regulation of GTPase activity	89/27617
regulation of apoptotic process	245/27617
regulation of cell death	268/27617
negative regulation of cell motility	46/27617
positive regulation of phosphatidylinositol 3-kinase signaling	11/27617
regulation of nervous system development	142/27617
morphogenesis of a branching epithelium	29/27617
RNA splicing	87/27617
mRNA splicing, via spliceosome	62/27617
modulation of chemical synaptic transmission	64/27617
RNA splicing, via transesterification reactions	64/27617
establishment of protein localization to endoplasmic reticulum	21/27617
regulation of cell adhesion	104/27617
detection of chemical stimulus	32/27617
phosphorylation	203/27617
negative regulation of locomotion	56/27617
extracellular matrix organization	45/27617
extracellular structure organization	45/27617
nervous system development	50/27617
positive regulation of intracellular signal transduction	152/27617
protein metabolic process	673/27617
amide biosynthetic process	56/27617
branching morphogenesis of an epithelial tube	28/27617
sterol biosynthetic process	16/27617
animal organ morphogenesis	74/27617
chordate embryonic development	45/27617
embryo development	45/27617
embryo development ending in birth or egg hatching	45/27617
in utero embryonic development	45/27617
positive regulation of catalytic activity	236/27617
positive regulation of cellular protein metabolic process	263/27617
positive regulation of protein modification process	197/27617
cell-cell adhesion	63/27617
SRP-dependent cotranslational protein targeting to membrane	16/27617
cotranslational protein targeting to membrane	16/27617
intrinsic apoptotic signaling pathway in response to endoplasmic reticulum stress	9/27617
positive regulation of glomerulus development	2/27617
chemical homeostasis	157/27617
positive regulation of GTPase activity	76/27617
enzyme linked receptor protein signaling pathway	125/27617
cell motility	145/27617
cochlea morphogenesis	7/27617
mRNA metabolic process	145/27617
protein phosphorylation	159/27617
regulation of neurogenesis	128/27617
negative regulation of cellular component movement	50/27617
BMP signaling pathway	12/27617
protein targeting to ER	19/27617
homeostatic process	223/27617
regulation of angiogenesis	50/27617
negative regulation of protein metabolic process	194/27617
positive regulation of protein phosphorylation	150/27617
detection of chemical stimulus involved in sensory perception of smell	22/27617
embryonic organ development	24/27617
mRNA processing	97/27617
transforming growth factor beta receptor signaling pathway	18/27617
peptidyl-lysine modification	60/27617
cell projection organization	118/27617
negative regulation of fibroblast growth factor receptor signaling pathway	3/27617
cholesterol biosynthetic process	15/27617
response to lipid	110/27617
positive regulation of protein catabolic process	46/27617
regulation of vasculature development	54/27617
regulation of cholesterol metabolic process	17/27617
multicellular organism growth	20/27617
negative regulation of cellular protein metabolic process	188/27617
heart development	42/27617
behavior	74/27617
anaphase-promoting complex-dependent catabolic process	15/27617
response to external biotic stimulus	134/27617
response to unfolded protein	15/27617
cardiac septum morphogenesis	18/27617
decidualization	5/27617
angiogenesis	42/27617
regulation of neuron differentiation	102/27617
canonical Wnt signaling pathway	14/27617
positive regulation of bone resorption	2/27617
wound healing	17/27617
regulation of mast cell degranulation	6/27617
estrous cycle	2/27617
regulation of small GTPase mediated signal transduction	54/27617
response to wounding	31/27617
	0
