# Supplementary material for: Analyzing Gene Expression Profiles from Ataxia and Spasticity Phenotypes to Reveal Spastic Ataxia Related Pathways
Source: Int J Mol Sci. 2020 Sep 14;21(18):6722. doi: 10.3390/ijms21186722 (PMC7555177; doi:10.3390/ijms21186722)
Supplement: Supplementary file 1 [file ijms-21-06722-s001.zip › Supplementary_Material_5_PathExNet.xlsx]

## Sheet: Neurons
GSE45030
pathway_code	pathway_name	sumFC	rateFC	normMeanFC	combinedFC
hsa00600	sphingolipid metabolism - homo sapiens	-8.77333	0.4	0.589	0.989
hsa04071	sphingolipid signaling pathway - homo sapiens	-11.1871	0.473684	0.626579	1.10026
GSE85437
pathway_code	pathway_name	sumFC	rateFC	normMeanFC	combinedFC
hsa00600	sphingolipid metabolism - homo sapiens	-1.23235	0	0.391667	0.391667
hsa04071	sphingolipid signaling pathway - homo sapiens	1.12936	0.5	0.45375	0.95375
GSE85438
pathway_code	pathway_name	sumFC	rateFC	normMeanFC	combinedFC
hsa00600	sphingolipid metabolism - homo sapiens	-1.62895	0.375	0.30875	0.68375
hsa04071	sphingolipid signaling pathway - homo sapiens	-3.23037	0.368421	0.427368	0.795789
GSE96826 - B
pathway_code	pathway_name	sumFC	rateFC	normMeanFC	combinedFC
hsa00600	sphingolipid metabolism - homo sapiens	-0.08725	0.5	0.5	1
hsa04071	sphingolipid signaling pathway - homo sapiens	-1.80134	0.2	0.211	0.411
GSE96826 - F
pathway_code	pathway_name	sumFC	rateFC	normMeanFC	combinedFC
hsa00600	sphingolipid metabolism - homo sapiens	-4.68441	0.333333	0.637222	0.970556
hsa04071	sphingolipid signaling pathway - homo sapiens	-5.05768	0.421053	0.713947	1.135

## Sheet: Peripheral blood
GSE102008
pathway_code	pathway_name	sumFC	rateFC	normMeanFC	combinedFC
hsa00600	sphingolipid metabolism - homo sapiens	0.0474099	0.6	0.519	1.119
hsa04071	sphingolipid signaling pathway - homo sapiens	-0.00127185	0.578947	0.594474	1.17342
GSE11204 - C
pathway_code	pathway_name	sumFC	rateFC	normMeanFC	combinedFC
hsa00600	sphingolipid metabolism - homo sapiens	1.19213	0.75	0.685	1.435
hsa04071	sphingolipid signaling pathway - homo sapiens	-4.12626	0.391304	0.555	0.946304
GSE11204 - A
pathway_code	pathway_name	sumFC	rateFC	normMeanFC	combinedFC
hsa00600	sphingolipid metabolism - homo sapiens	-0.0226039	0.5	0.5	1
hsa04071	sphingolipid signaling pathway - homo sapiens	0.615596	0.538462	0.501538	1.04
GSE30933
pathway_code	pathway_name	sumFC	rateFC	normMeanFC	combinedFC
hsa00600	sphingolipid metabolism - homo sapiens	4.78073	0.75	0.575833	1.32583
hsa04071	sphingolipid signaling pathway - homo sapiens	4.96024	0.526316	0.326579	0.852895
GSE48873
pathway_code	pathway_name	sumFC	rateFC	normMeanFC	combinedFC
hsa00600	sphingolipid metabolism - homo sapiens	1.221	0.666667	0.702333	1.369
hsa04071	sphingolipid signaling pathway - homo sapiens	4.92933	0.682927	0.681098	1.36402

## Sheet: Fibros
Targeted expression analysis of sphingolipid pathways using the PathExNet tool.
GSE27041
pathway_code	pathway_name	sumFC	rateFC	normMeanFC	combinedFC
hsa00600	sphingolipid metabolism - homo sapiens	0.0109635	0.7	0.558	1.258
hsa04071	sphingolipid signaling pathway - homo sapiens	-5.36853	0.4	0.572143	0.972143
GSE35347
pathway_code	pathway_name	sumFC	rateFC	normMeanFC	combinedFC
hsa00600	sphingolipid metabolism - homo sapiens	0.384027	0.692308	0.716538	1.40885
hsa04071	sphingolipid signaling pathway - homo sapiens	16.4641	0.66129	0.64	1.30129
GSE6971
pathway_code	pathway_name	sumFC	rateFC	normMeanFC	combinedFC
hsa00600	sphingolipid metabolism - homo sapiens	0	0	0	0
hsa04071	sphingolipid signaling pathway - homo sapiens	-0.39	0.5	0.635	1.135
GSE33941
pathway_code	pathway_name	sumFC	rateFC	normMeanFC	combinedFC
hsa00600	sphingolipid metabolism - homo sapiens	0.597564	0.625	0.6125	1.2375
hsa04071	sphingolipid signaling pathway - homo sapiens	-16.7715	0.384615	0.442436	0.827051
GSE67527
pathway_code	pathway_name	sumFC	rateFC	normMeanFC	combinedFC
hsa00600	sphingolipid metabolism - homo sapiens	-0.2875	0.25	0.78882	1.03882
hsa04071	sphingolipid signaling pathway - homo sapiens	3.8975	0.576923	0.509615	1.08654

## Sheet: Lymphoblastoid cells
GSE19287
pathway_code	pathway_name	sumFC	rateFC	normMeanFC	combinedFC
hsa00600	sphingolipid metabolism - homo sapiens	0.836706	0.833333	0.628333	1.46167
hsa04071	sphingolipid signaling pathway - homo sapiens	-0.243002	0.5	0.551667	1.05167
GSE5040
pathway_code	pathway_name	sumFC	rateFC	normMeanFC	combinedFC
hsa00600	sphingolipid metabolism - homo sapiens	7.00793	1	0.628333	1.62833
hsa04071	sphingolipid signaling pathway - homo sapiens	3.46185	0.545455	0.508636	1.05409
GSE45849
pathway_code	pathway_name	sumFC	rateFC	normMeanFC	combinedFC
hsa00600	sphingolipid metabolism - homo sapiens	-0.551952	0	0	0
hsa04071	sphingolipid signaling pathway - homo sapiens	0.312072	1	0.312072	1.31207

## Sheet: Muscle
GSE31243 GR
pathway_code	pathway_name	sumFC	rateFC	normMeanFC	combinedFC
hsa00600	sphingolipid metabolism - homo sapiens	0.34479	0.666667	0.639175	1.30584
hsa04071	sphingolipid signaling pathway - homo sapiens	-5.78388	0.457143	0.563995	1.02114
GSE31243 ST
pathway_code	pathway_name	sumFC	rateFC	normMeanFC	combinedFC
hsa00600	sphingolipid metabolism - homo sapiens	-3.0379	0.5	0.57155	1.07155
hsa04071	sphingolipid signaling pathway - homo sapiens	-8.96683	0.411765	0.633499	1.04526
GSE11686 - Extensor muscle
pathway_code	pathway_name	sumFC	rateFC	normMeanFC	combinedFC
hsa00600	sphingolipid metabolism - homo sapiens	0.667009	0.5	0.731308	1.23131
hsa04071	sphingolipid signaling pathway - homo sapiens	-0.639407	0.5	0.376757	0.876757
GSE11686 - Flexor muscle
pathway_code	pathway_name	sumFC	rateFC	normMeanFC	combinedFC
hsa00600	sphingolipid metabolism - homo sapiens	-0.241075	0.4	0.301028	0.701028
hsa04071	sphingolipid signaling pathway - homo sapiens	6.34855	0.52	0.460093	0.980093

## Sheet: T-cells
GSE57259
pathway_code	pathway_name	sumFC	rateFC	normMeanFC	combinedFC
hsa00600	sphingolipid metabolism - homo sapiens	6.85846	0.8	0.74664	1.54664
hsa04071	sphingolipid signaling pathway - homo sapiens	13.1386	0.846154	0.774085	1.62024
GSE38537
pathway_code	pathway_name	sumFC	rateFC	normMeanFC	combinedFC
hsa00600	sphingolipid metabolism - homo sapiens	1.71075	0.692308	0.514011	1.20632
hsa04071	sphingolipid signaling pathway - homo sapiens	5.95675	0.66	0.421374	1.08137
