# Supplementary material for: Analyzing Gene Expression Profiles from Ataxia and Spasticity Phenotypes to Reveal Spastic Ataxia Related Pathways
Source: Int J Mol Sci. 2020 Sep 14;21(18):6722. doi: 10.3390/ijms21186722 (PMC7555177; doi:10.3390/ijms21186722)
Supplement: Supplementary file 1 [file ijms-21-06722-s001.zip › Supplementary_material_6_intersection_genes.xlsx]

## Sheet: hsa04071
The consistent DEGs that participate in the sphingolipid signaling pathway (hsa04071) and sphingolipid metabolism (hsa00600) are presented for each tissue, along with the log2FC and a score which was added to highlight the most important genes.
Neurons (ataxia)										Fibroblasts (ataxia)								Peripheral blood (ataxia)									Lymphoblasts (ataxia)							Fibroblasts (spasticity)					Muscle (spasticity)							T-cells (spasticity)
	logFC										logFC								logFC									logFC						Gene symbol	P-value	logFC	meanFC			logFC							logFC
Gene.symbol	GSE85347	GSE85348	GSE96826F	GSE96826B	GSE61019	GSE45030	Score	Mean FC		Gene.symbol	GSE27041	GSE33941	GSE35347	GSE6971	Score	Mean FC		Gene.symbol	GSE102008	GSE11204C	GSE11204A	GSE30933	GSE48873	Score	Mean FC		Gene.symbol	GSE19287	GSE45849	GSE45848	GSE5040	meanFC		PDPK1	0.023	-0.418	0.748461		Gene.symbol	GSE11686 extensor muscle	GSE11686 flexor muscle	GSE31243 Gracilis muscle	GSE31243 Semitendinosus muscle	MeanFC		Gene.symbol	GSE38537	GSE57259	meanFC
PIK3R1	-0.920845				-1.79171	-0.748977	3	0.470685		AKT3	0.762512	0.647576	0.27457		3	1.49087		RAC3		-0.262679	-0.438451	-0.243327	-0.701778	4	0.757768		ADORA3				2.39074	5.24427		RAC1	0.034	-0.365	0.776469		ABCC1	-0.819204	-0.988426			0.535391		ACOT8	0.67025		1.59135
SPHK1	-0.604846		-0.681144				2	0.640606		BID		-0.864521	-0.710718	-0.275	3	0.662232		PIK3CB		-0.234142	-0.813247	0.355826		3	0.899669		AKT2	-0.329482			1.23647	1.57601		PTEN	0.009	-0.35	0.784584		PLCB1	0.97723	1.45754			2.35754		AKT3		-1.22192	0.428712
MAP3K5	-0.939079				-1.18922		2	0.480053		MAPK1	0.312245	0.514148	0.855326		3	1.49299		SGMS1	0.0286226			0.613717	0.912667	3	1.47759		AKT3	0.286152				1.21938		PPP2R3C	0.047	-0.345	0.787308		ROCK1	1.25635	1.52357			2.63196		BCL2		-0.81938	0.566685
ABCC1	-0.595137		-0.396837				2	0.710752		BDKRB2	-1.64437	-0.498898			2	0.513767		ASAH1				1.04774	0.813667	2	1.91248		DEGS1	-0.151335				0.900417		ROCK1	0.011	-0.328	0.79664		NRAS	-1.05942				0.479826		BID		0.528918	1.44285
AKT1			-0.507783		-0.387249		2	0.733944		CTSD		-0.702661	-1.07429		2	0.544672		BCL2	0.0186929	-0.636127	-0.607367	-0.537884		2	0.750413		DEGS2	0.156609				1.11466		OPRD1	0.015	-0.32	0.80107		PLD2	-1.86194				0.275106		DEGS1		0.335251	1.2616
CTSD	-0.27498					-0.782692	2	0.703871		FYN		1.01256		0.2875	2	1.61901		FYN	-0.0952298			0.652874		2	1.25421		FCER1A				-2.09349	0.234314		DEGS1	0.037	-0.303	0.810565		S1PR4	0.867573				1.82459		GAB2		-0.675811	0.62598
PRKCA	-0.297058		-0.664038				2	0.72251		MAP2K1		0.667684	0.839888		2	1.68922		HRAS		0.22328	0.224095			2	1.16771		GI1				-2.39972	0.189502		PPP2CB	0.041	-0.293	0.816203		AKT1		-0.73139			0.602323		GI3		0.649362	1.56847
ASAH1			0.306284		0.802736		2	1.11826		PDPK1			0.839865	0.0875	2	1.42621		MS4A2		-0.51629	-1.77027			2	0.496161		GQ				-1.76271	0.294694		PPP2R2A	0.026	-0.26	0.835088		CERS1		0.954993			1.93857		PDPK1		0.772827	1.70861
MAPK11				-0.596656	-0.671004		2	0.644677		PIK3R1		-0.608464	-1.02324		2	0.573953		PDPK1			0.399577	0.728514		2	1.48803		HRAS	-0.440335				0.736963		ROCK2	0.019	-0.255	0.837987		ADORA1		-1.04231			0.48555		PIK3R1		-0.318619	0.801837
NSMAF	-0.332441	-0.287148	0.495512		-2.32362		2	0.805824		PIK3R3		-0.40184		-0.24	2	0.801819		PIK3R1	-0.0222023	-1.14687				2	0.718167		KNG1				2.9264	7.6021		CERS4	0.036	-0.18	0.882703		AKR1D1			-1.43694		0.369351		PLD2		0.561672	1.47598
PIK3CD					0.77455	1.26766	2	2.05919		PLD1		-3.06291	-1.25778		2	0.268927		PPP2CB				0.440923	0.437444	2	1.35584		MAPK12	0.171595				1.1263		PPP2R1A	0.03	0.225	1.16878		AMACR		-1.62448			0.324326		PPP2R2D		-0.74098	0.598333
PIK3R2			0.463977		0.944909		2	1.6522		PLD2	-0.343461		-0.492076		2	0.749575		PPP2R2B	-0.129918			-0.723329		2	0.759791		MAPK9	0.323572				1.25143		AKT2	0.011	0.298	1.22944		BCL2		2.06634			4.18824		PPP2R3B		-0.789111	0.5787
PPP2R3C		-0.231367			-1.27078		2	0.633131		PPP2R1B		0.465797	0.901826		2	1.62475		S1PR5	-0.149204			-0.440246		2	0.819379		PIK3R2	-0.272075				0.828128		MAP2K2	0.049	0.315	1.24401		CH25H				1.56324	2.95518		PPP2R3C		-0.224267	0.85603
PPP2R5C	0.756953					0.969967	2	1.82436		PPP2R2A	-0.494425	-2.3903	0.737927	-0.0775	2	0.879016		SGPL1			0.810627		0.425556	2	1.54853		PIK3R5			0.610876		2.88223		PPP2R5B	0.03	0.318	1.2466		CYP39A1	2.18866	2.34905			4.82684		PRKCA		-0.984409	0.505433
PRKCE	-0.55618				-1.31198		2	0.541434		PPP2R5C		0.791334	0.852213		2	1.76797		SPTLC1				0.594339	0.917222	2	1.69913		PLCB1	-0.253306		0.995753		1.41655		PPP2R5D	0.007	0.383	1.30405		GI2		-0.641865			0.640884		PRKCB		0.409831	1.32853
S1PR2	-0.248861					-0.88141	2	0.692199		PRKCZ	-2.51805	-2.52119	1.002	-0.59	2	0.753973		SPTLC2		-0.468166	-0.833231			2	0.642077		PLCB2		0.312072		-1.38662	0.874649		PLD2	0.007	0.398	1.31768		HRAS		0.636569			1.55463		RAC2		0.733324	1.66247
SMPD2	-0.377494				-0.358549		2	0.774861		S1PR3	-1.08104	-0.622613			2	0.561091		RAF1		-0.345376		-0.206014		2	0.827016		PLD1				-1.93317	0.261853		CTSD	0.029	0.4	1.31951		MAPK14		-0.610537			0.654953		RELA		-0.593572	0.6627
ROCK2					1.69389	0.711964	2	2.43666		SGPP1	0.356024		0.555069		2	1.37457		AKT1	0.0611156		0.411149		-1.71089	1	0.892829		PPP2R2A				2.32457	5.00918		TP53	0.004	0.443	1.35943		MAPK8		-0.790429			0.578172		RHOA		0.737926	1.66778
AKT2	-0.232579		0.260028			0.995146	1	1.3473		SPTLC1	0.386257	0.778747			2	1.51132		BAX		0.324336	0.59995		-0.258	1	1.20133		RAF1	-0.201777				0.869479		ABCC1	0.004	0.495	1.40932		MAPK9		-0.516097			0.699261		SCP2		1.24124	2.36402
MAPK12	0.624027		0.50651		-0.696103		1	1.19301		SPTLC2	-0.746905	-0.769894			2	0.591171		DEGS2	-0.0105915	0.385909			-0.803	1	0.957508		SGMS2				1.47093	2.77201		SMPD1	0.012	0.5	1.41421		PIK3R1		0.775354			1.71161		SGPL1		0.555167	1.46934
PIK3R3	-0.549789				-1.03103	0.702752	1	0.933362		PLCB1		-1.25561	-0.697901	0.2275	1	0.735363		MAP3K5			-0.477057	-0.397622	0.437889	1	0.944057		SGPL1				2.68845	6.44621		BAX	0.007	0.548	1.46206		PLCB3		1.40446			2.64719		SGPP2		1.00041	2.00056
SPTLC1	-0.589193				0.966888	0.841862	1	1.47057		AKT2	-0.31355	0.589805	1.33985		1	1.61365		MAPK14			0.539439	0.352548	-0.684778	1	1.11744		SMPD2	0.157528				1.11537		GAB2	0.005	0.658	1.57789		PLCB4		2.89379			7.43222		TNFRSF1A		-0.393268	0.761403
										NSMAF	0.713232		-0.463931	0.0675	1	1.13746		MAPK9		-0.634772	-1.30552		0.308778	1	0.762425		SPTLC2	0.309852				1.23958		RAC2	0.009	0.7	1.6245		PLD1		-1.17148			0.443964
										PPP2R2C	0.843708	-2.96368	0.300732		1	1.05154		PIK3CA		-0.51485	-0.333235		0.217556	1	0.885461									PIK3R2	0.003	0.793	1.73267		PPP2R1B		1.55525			2.93884
										PRKCA	1.02478	-1.17784	-0.754419		1	1.02315		PIK3CD	0.101784		-0.415217		-0.965778	1	0.778336									GNAI2	0.001	0.843	1.79378		PPP2R3A		0.653509			1.57299
										GNA12		0.61983	1.06091	-0.0575	1	1.52796		ROCK1		-0.774928	-1.05753		0.728222	1	0.907156														PPP2R5C		0.542497			1.45649
										GNAI2	-0.318362	-0.693592	1.45993		1	1.39042																							PRKCB		-1.346			0.393381
										ROCK1		-0.39156	-2.42708	0.1425	1	0.684021																							RAC2		-1.46904			0.361223
																																							ROCK2		1.06578			2.0933
																																							SMPD1		-0.844899			0.55675
																																							SPTLC3		1.83619			3.57065
																																							TNFRSF1A		-0.864824			0.549113

## Sheet: ha00600
Neurons (ataxia)										Fibroblasts (ataxia)							Peripheral blood (ataxia)									Lymphoblasts (ataxia)							Fibroblasts (spasticity)				Muscle (spasticity)							T-cells (spasticity)
	logFC										logFC							logFC									logFC						Gene.symbol	logFC	meanFC		Gene.symbol	GSE11686 extensor muscle	GSE11686 flexor muscle	GSE31243 Gracilis muscle	GSE31243 Semitendinosus muscle	meanFC		Gene.symbol	GSE38537	GSE57259	meanFC
Gene.symbol	GSE85347	GSE85348	GSE96826F	GSE96826B	GSE61019	GSE45030	Score	meanFC		Gene.symbol	GSE27041	GSE33941	GSE35347	Score	meanFC		Gene.symbol	GSE102008	GSE11204C	GSE11204A	GSE30933	GSE48873	Score	meanFC		Gene.symbol	GSE19287	GSE45849	GSE45848	GSE5040	meanFC		SMPD1	0.5	1.41421		B4GALT6	1.97094				3.92023		ACER3		1.47129	2.7727
SPHK1	-0.604846		-0.681144				2	0.640606		GALC	0.357606	0.438731		2	1.31835		SGMS1	0.0286226			0.613717	0.912667	3	1.47759		ARSA				2.84854	7.20272		NEU2	-0.305	0.809442		CERK	-0.811919	-0.600179			0.614648		GBA2		0.485744	1.40031
UGCG		-0.443615			-1.36694		2	0.561501		SGPP1	0.356024		0.555069	2	1.37457		ASAH1				1.04774	0.813667	2	1.91248		B4GALT6		-0.551952			0.682097		DEGS1	-0.3025	0.810846		UGCG	1.01539				2.02145		SGPP2		1.00041	2.00056
ACER3			-0.946694		-0.531498		2	0.605328		SPTLC1	0.386257	0.778747		2	1.51132		NEU1				0.505587	0.413556	2	1.37583		DEGS1	-0.151335				0.900417		CERS4	-0.18	0.882703		CERS1		0.954993			1.93857		UGT8		-1.61372	0.326756
ASAH1			0.306284		0.802736		2	1.49046		SPTLC2	-0.746905	-0.769894		2	0.591171		SGPL1			0.810627		0.425556	2	1.54853		DEGS2	0.156609				1.11466						AKR1D1			-1.43694		0.369351		CERK		-1.06684	0.477364
GLB1		-0.470415			-1.11869		2	0.591134		ACER3	0.274586	-0.904704	0.515163	1	1.05765		SMPD4				0.36313	0.448333	2	1.32534		KDSR	0.230246				1.17303						ARSA		-1.58718			0.332822		DEGS1		0.335251	1.2616
SMPD2	-0.377494				-0.358549		2	0.774861									SPTLC1				0.594339	0.917222	2	1.69913		SGMS2				1.47093	2.77201						CH25H				1.56324	2.95518		ENGASE	-1.49125		0.355704
CERK	-0.299697				-2.39751		2	0.501108									SPTLC2		-0.468166	-0.833231			2	0.642077		SGPL1				2.68845	6.44621						NEU3	-1.5074				0.351745		GBA	0.93225		1.90825
GBA2			-0.603423		-1.13746		2	0.556375									GBA	0.0709801			0.754134		2	1.36852		SMPD2	0.157528				1.11537						SMPD1		-0.844899			0.55675		GLB1	0.84075		1.79098
GLA	-0.24007				-1.23465		2	0.635825									DEGS2	-0.0105915	0.385909			-0.803	1	0.957508		SMPD3	0.133805				1.09718						SPTLC3		1.83619			3.57065		HEXA	1.184		2.27206
SPTLC1	-0.589193				0.966888	0.841862	1	1.47057																		SPTLC2	0.309852				1.23958													HEXB	0.62		1.53688
																																												MAN2B1	0.94175		1.92086
																																												MANBA	-0.2055		0.867238
																																												SGPL1		0.555167	1.46934
																																												SMPD4		-0.820866	0.566102
