# Supplementary material for: Analyzing Gene Expression Profiles from Ataxia and Spasticity Phenotypes to Reveal Spastic Ataxia Related Pathways
Source: Int J Mol Sci. 2020 Sep 14;21(18):6722. doi: 10.3390/ijms21186722 (PMC7555177; doi:10.3390/ijms21186722)
Supplement: Supplementary file 1 [file ijms-21-06722-s001.zip › Supplementary_material_7_PathWalks.xlsx]

## Sheet: PathWalks
Highlighting pathway communities around sphingolipid pathways using PathWalks. The top 40 pathways based on the number of visits of the random walker are indicated for the selected tissues. The results of the Odds ratio (OR) analysis are also presented in the next sheets, where pathways are sorted based on the OR valueto highlight the pathways that are associated with Spastic Ataxia.
Neurons		Fibroblasts (ataxia)		Fibroblasts (spasticity - GSE67527)		Peripheral blood
PI3K-Akt signaling pathway	32706	PI3K-Akt signaling pathway	21353	PI3K-Akt signaling pathway	26486	PI3K-Akt signaling pathway	27677
MAPK signaling pathway	18362	MAPK signaling pathway	16814	Pathways in cancer	19772	MAPK signaling pathway	16461
Pathways in cancer	10877	Pathways in cancer	12949	MAPK signaling pathway	16432	Pathways in cancer	12611
Calcium signaling pathway	5072	Sphingolipid metabolism	11808	Calcium signaling pathway	12952	Calcium signaling pathway	5401
cAMP signaling pathway	4347	Sphingolipid signaling pathway	9965	Sphingolipid signaling pathway	9345	Apoptosis	5250
Focal adhesion	3540	Calcium signaling pathway	7737	Influenza A	8741	Sphingolipid signaling pathway	5134
Apoptosis	3475	Toll-like receptor signaling pathway	3573	mRNA surveillance pathway	8395	Sphingolipid metabolism	4731
Regulation of actin cytoskeleton	3395	Influenza A	3105	AMPK signaling pathway	6827	Toll-like receptor signaling pathway	3679
Carbohydrate digestion and absorption	2964	cAMP signaling pathway	2989	Long-term depression	6704	cAMP signaling pathway	3642
Sphingolipid signaling pathway	2909	Human papillomavirus infection	2942	Human papillomavirus infection	6640	Focal adhesion	3576
Insulin signaling pathway	2856	Apoptosis	2849	Dopaminergic synapse	6179	Regulation of actin cytoskeleton	3037
AMPK signaling pathway	2818	AMPK signaling pathway	2837	Chagas disease (American trypanosomiasis)	5905	Insulin signaling pathway	3002
Salivary secretion	2768	mRNA surveillance pathway	2665	Toll-like receptor signaling pathway	5829	Human papillomavirus infection	2781
Toll-like receptor signaling pathway	2696	Chagas disease (American trypanosomiasis)	2562	Regulation of actin cytoskeleton	5158	Chagas disease (American trypanosomiasis)	2451
Endometrial cancer	2512	Dopaminergic synapse	2470	Adrenergic signaling in cardiomyocytes	5156	AMPK signaling pathway	2275
Regulation of lipolysis in adipocytes	2421	Long-term depression	2330	TGF-beta signaling pathway	4904	Influenza A	2202
VEGF signaling pathway	2411	Progesterone-mediated oocyte maturation	2174	Oocyte meiosis	4692	Hepatitis B	2191
Acute myeloid leukemia	2171	Wnt signaling pathway	2171	Progesterone-mediated oocyte maturation	4633	Autophagy - animal	2057
Longevity regulating pathway - multiple species	2105	Adrenergic signaling in cardiomyocytes	2105	Tight junction	4374	Type II diabetes mellitus	2019
EGFR tyrosine kinase inhibitor resistance	2098	Regulation of actin cytoskeleton	1904	Wnt signaling pathway	4199	Aldosterone-regulated sodium reabsorption	1990
Non-small cell lung cancer	2071	Insulin signaling pathway	1877	Hippo signaling pathway	4048	Aldosterone synthesis and secretion	1956
Renal cell carcinoma	2057	Aldosterone synthesis and secretion	1745	Hepatitis C	3927	Endometrial cancer	1810
Fc epsilon RI signaling pathway	2029	Hepatitis B	1705	Hepatitis B	2992	Carbohydrate digestion and absorption	1718
Central carbon metabolism in cancer	2027	Aldosterone-regulated sodium reabsorption	1674	Focal adhesion	2461	JAK-STAT signaling pathway	1674
Platinum drug resistance	1955	Hepatitis C	1659	cAMP signaling pathway	2054	Progesterone-mediated oocyte maturation	1670
Rap1 signaling pathway	1942	Autophagy - animal	1629	Apoptosis	1898	Fc epsilon RI signaling pathway	1659
Prolactin signaling pathway	1933	Oocyte meiosis	1531	Choline metabolism in cancer	1634	mTOR signaling pathway	1646
JAK-STAT signaling pathway	1927	Focal adhesion	1496	Leukocyte transendothelial migration	1630	mRNA surveillance pathway	1623
Pancreatic cancer	1927	TGF-beta signaling pathway	1443	Pancreatic cancer	1610	Salivary secretion	1617
Progesterone-mediated oocyte maturation	1897	Hippo signaling pathway	1390	Rap1 signaling pathway	1504	Non-small cell lung cancer	1604
Melanoma	1883	mTOR signaling pathway	1377	Salmonella infection	1433	Colorectal cancer	1593
Glioma	1820	Fc epsilon RI signaling pathway	1345	Autophagy - animal	1400	EGFR tyrosine kinase inhibitor resistance	1564
FoxO signaling pathway	1773	Endometrial cancer	1312	Fc gamma R-mediated phagocytosis	1206	Platinum drug resistance	1557
Chronic myeloid leukemia	1745	Non-small cell lung cancer	1305	Metabolic pathways	1109	Pancreatic cancer	1522
ErbB signaling pathway	1699	Tight junction	1280	Glutamatergic synapse	1093	Hepatitis C	1517
Prostate cancer	1659	Platinum drug resistance	1189	Fc epsilon RI signaling pathway	1083	Prolactin signaling pathway	1513
Influenza A	1630	VEGF signaling pathway	1153	Platelet activation	1078	Apoptosis - multiple species	1510
Hepatitis B	1628	Rap1 signaling pathway	1131	Ether lipid metabolism	1020	Regulation of lipolysis in adipocytes	1484
Human papillomavirus infection	1625	Prion diseases	1116	Vascular smooth muscle contraction	1005	Wnt signaling pathway	1451
B cell receptor signaling pathway	1608	Type II diabetes mellitus	1029	Oxidative phosphorylation	1004	VEGF signaling pathway	1442

## Sheet: Neurons ataxia
	Name	Topo	Map	TopoF	MapF	TopoO	MapO	OR	OR2	x2	pval	p_adj
49	Carbohydrate digestion and absorption	14874	2964	0.00123339	0.0135258	0.00123491	0.0137112	10.9664	11.103	22409.8	0	0
164	Longevity regulating pathway - multiple species	14896	2105	0.00123521	0.00960586	0.00123674	0.00969903	7.77668	7.84241	10900.5	0	0
274	Sphingolipid signaling pathway	22748	2909	0.00188632	0.0132748	0.00188989	0.0134534	7.0374	7.11862	13381.4	0	0
163	Longevity regulating pathway	15000	1569	0.00124384	0.00715991	0.00124539	0.00721154	5.7563	5.7906	5585.45	0	0
189	Neurotrophin signaling pathway	14953	1321	0.00123994	0.00602819	0.00124148	0.00606475	4.86168	4.8851	3724.41	0	0
18	AMPK signaling pathway	34633	2818	0.00287186	0.0128595	0.00288013	0.0130271	4.47778	4.52308	7057.22	0	0
102	FoxO signaling pathway	21962	1773	0.00182114	0.00809083	0.00182447	0.00815682	4.44272	4.4708	4381.91	0	0
298	TNF signaling pathway	19614	1360	0.00162644	0.00620616	0.00162909	0.00624492	3.81579	3.83337	2644.49	0	0
152	Insulin signaling pathway	42328	2856	0.00350994	0.0130329	0.00352231	0.013205	3.71315	3.74898	5321.02	0	0
248	Rap1 signaling pathway	30909	1942	0.00256305	0.00886204	0.00256964	0.00894127	3.45761	3.47958	3198	0	0
271	Signaling pathways regulating pluripotency of stem cells	14931	913	0.00123812	0.00416634	0.00123965	0.00418377	3.36507	3.37496	1429.75	7.21599082601343e-313	4.18527467908581e-312
273	Sphingolipid metabolism	19588	1060	0.00162429	0.00483716	0.00162693	0.00486067	2.97802	2.98763	1321.46	2.45e-289	1.37e-288
110	Glucagon signaling pathway	15135	818	0.00125503	0.00373282	0.00125661	0.00374681	2.97429	2.98168	1016.44	4.8e-223	2.32e-222
227	PI3K-Akt signaling pathway	684541	32706	0.0567639	0.149249	0.0601799	0.175432	2.6293	2.91513	33468.6	0	0
169	MAPK signaling pathway	472571	18362	0.0391868	0.0837923	0.040785	0.0914556	2.13828	2.24238	11155.1	0	0
182	mTOR signaling pathway	38118	1435	0.00316084	0.00654842	0.00317086	0.00659158	2.07173	2.0788	768.151	4.54e-169	1.79e-168
223	Phosphatidylinositol signaling system	14434	486	0.0011969	0.00221779	0.00119834	0.00222272	1.85294	1.85484	183.984	6.54e-42	7.2e-42
249	Ras signaling pathway	25148	830	0.00208534	0.00378758	0.00208969	0.00380198	1.8163	1.8194	294.59	4.97e-66	1.19e-65
32	Autophagy - animal	36908	1025	0.0030605	0.00467744	0.0030699	0.00469942	1.52832	1.53081	182.182	1.62e-41	1.77e-41
48	cAMP signaling pathway	161076	4347	0.0133568	0.0198369	0.0135376	0.0202384	1.48515	1.49497	679.496	8.6e-150	3.15e-149
33	Axon guidance	14838	397	0.0012304	0.00181165	0.00123192	0.00181494	1.4724	1.47326	58.2082	2.36e-14	2.46e-14
181	mRNA surveillance pathway	29448	776	0.0024419	0.00354116	0.00244788	0.00355375	1.45017	1.45177	105.469	9.64e-25	1.02e-24
85	Endometrial cancer	14731	2512	0.00122153	0.0114631	0.00122303	0.0115961	9.38424	9.48147	16090.9	0	0
251	Regulation of lipolysis in adipocytes	14604	2421	0.001211	0.0110479	0.00121247	0.0111713	9.12294	9.21368	15033.8	0	0
313	VEGF signaling pathway	14802	2411	0.00122742	0.0110022	0.00122893	0.0111246	8.96373	9.05232	14682.8	0	0
253	Renal cell carcinoma	14546	2057	0.00120619	0.00938682	0.00120765	0.00947577	7.7822	7.84647	10660.3	0	0
196	Non-small cell lung cancer	14976	2071	0.00124185	0.00945071	0.00124339	0.00954088	7.6102	7.67327	10454.9	0	0
54	Central carbon metabolism in cancer	14926	2027	0.0012377	0.00924992	0.00123923	0.00933628	7.47347	7.5339	10015	0	0
96	Fc epsilon RI signaling pathway	15197	2029	0.00126017	0.00925905	0.00126176	0.00934558	7.34744	7.40676	9823.67	0	0
229	Platinum drug resistance	14913	1955	0.00123662	0.00892136	0.00123815	0.00900167	7.21429	7.27023	9259.17	0	0
81	EGFR tyrosine kinase inhibitor resistance	16060	2098	0.00133174	0.00957392	0.00133351	0.00966647	7.18905	7.24888	9895.95	0	0
236	Prolactin signaling pathway	14882	1933	0.00123405	0.00882097	0.00123558	0.00889947	7.14796	7.20268	9053.27	0	0
209	Pancreatic cancer	14926	1927	0.0012377	0.00879359	0.00123923	0.0088716	7.10477	7.15893	8959.13	0	0
173	Melanoma	15013	1883	0.00124492	0.0085928	0.00124647	0.00866727	6.90231	6.95347	8450.98	0	0
109	Glioma	15090	1820	0.0012513	0.00830531	0.00125287	0.00837486	6.63734	6.68455	7781.86	0	0
62	Chronic myeloid leukemia	14680	1745	0.0012173	0.00796306	0.00121879	0.00802697	6.54156	6.58604	7326.23	0	0
88	ErbB signaling pathway	14822	1699	0.00122908	0.00775314	0.00123059	0.00781372	6.3081	6.34957	6812.69	0	0
34	B cell receptor signaling pathway	14744	1608	0.00122261	0.00733787	0.00122411	0.00739212	6.00181	6.03879	6047.16	0	0
83	Endocrine resistance	14798	1514	0.00122709	0.00690892	0.0012286	0.00695698	5.63034	5.66255	5232.81	0	0
272	Small cell lung cancer	14726	1481	0.00122112	0.00675833	0.00122261	0.00680432	5.53455	5.5654	5001.87	0	0
7	AGE-RAGE signaling pathway in diabetic complications	14545	1420	0.00120611	0.00647996	0.00120757	0.00652223	5.37262	5.40114	4605.89	0	0
97	Fc gamma R-mediated phagocytosis	15978	1550	0.00132494	0.0070732	0.00132669	0.00712359	5.33852	5.36943	4984.87	0	0
266	Salivary secretion	28716	2768	0.0023812	0.0126314	0.00238689	0.012793	5.30462	5.35968	8837.58	0	0
10	Aldosterone-regulated sodium reabsorption	14918	1436	0.00123704	0.00655298	0.00123857	0.0065962	5.29731	5.32566	4568.55	0	0
56	Chagas disease (American trypanosomiasis)	14975	1322	0.00124176	0.00603276	0.00124331	0.00606937	4.85821	4.88163	3723.42	0	0
45	C-type lectin receptor signaling pathway	14797	1289	0.001227	0.00588216	0.00122851	0.00591697	4.79392	4.81637	3561.23	0	0
61	Cholinergic synapse	15289	1327	0.0012678	0.00605557	0.00126941	0.00609247	4.77643	4.79944	3647.12	0	0
150	Insulin resistance	14982	1256	0.00124234	0.00573157	0.00124389	0.00576461	4.61351	4.63434	3280.8	0	0
134	HIF-1 signaling pathway	15089	1219	0.00125122	0.00556273	0.00125278	0.00559385	4.44585	4.46513	3013.08	0	0
295	Thyroid hormone signaling pathway	14924	1192	0.00123754	0.00543952	0.00123907	0.00546927	4.39544	4.41402	2895.91	0	0
228	Platelet activation	14937	1170	0.00123861	0.00533913	0.00124015	0.00536778	4.31057	4.32834	2759.2	0	0
252	Relaxin signaling pathway	14978	1102	0.00124201	0.00502882	0.00124356	0.00505423	4.04892	4.06433	2356.89	0	0
2	Acute myeloid leukemia	30006	2171	0.00248817	0.00990704	0.00249438	0.0100062	3.98165	4.01149	4529.4	0	0
99	Fluid shear stress and atherosclerosis	14726	1016	0.00122112	0.00463637	0.00122261	0.00465797	3.79683	3.80985	1957.92	0	0
202	Osteoclast differentiation	15066	1034	0.00124931	0.00471851	0.00125087	0.00474088	3.77689	3.79006	1975.44	0	0
171	Measles	14903	974	0.00123579	0.00444471	0.00123732	0.00446455	3.59664	3.60823	1713.66	0	0
108	Gastric cancer	14686	948	0.0012178	0.00432606	0.00121929	0.00434486	3.55236	3.56345	1632.72	0	0
235	Progesterone-mediated oocyte maturation	29602	1897	0.00245467	0.00865669	0.00246071	0.00873228	3.52662	3.54868	3232.97	0	0
43	Breast cancer	14983	882	0.00124243	0.00402488	0.00124397	0.00404115	3.23953	3.24858	1289.12	2.61e-282	1.44e-281
53	Cellular senescence	14906	868	0.00123604	0.00396099	0.00123757	0.00397674	3.20457	3.21334	1243.47	2.18e-272	1.16e-271
132	Hepatocellular carcinoma	15023	801	0.00124574	0.00365525	0.0012473	0.00366866	2.93419	2.94128	968.956	1.01e-212	4.72e-212
58	Chemokine signaling pathway	15108	793	0.00125279	0.00361874	0.00125436	0.00363188	2.88854	2.8954	929.691	3.45e-204	1.55e-203
243	Proteoglycans in cancer	15572	817	0.00129127	0.00372826	0.00129294	0.00374221	2.88728	2.89435	957.085	3.82e-210	1.77e-209
300	Toxoplasmosis	15178	784	0.0012586	0.00357767	0.00126018	0.00359052	2.84258	2.8492	889.772	1.64e-195	7.17e-195
11	Aldosterone synthesis and secretion	29509	1432	0.00244696	0.00653472	0.00245296	0.00657771	2.67055	2.68154	1429.17	9.65491319893036e-313	5.4998523401063e-312
4	Adipocytokine signaling pathway	26676	1277	0.00221204	0.0058274	0.00221695	0.00586156	2.6344	2.64398	1236.94	5.71e-271	2.98e-270
35	Bacterial invasion of epithelial cells	15585	724	0.00129235	0.00330387	0.00129402	0.00331482	2.55649	2.56165	654.996	1.83e-144	6.56e-144
270	Shigellosis	14573	643	0.00120843	0.00293424	0.00120989	0.00294287	2.42814	2.43234	516.531	2.41e-114	7.04e-114
285	T cell receptor signaling pathway	30919	1299	0.00256388	0.0059278	0.00257047	0.00596315	2.31204	2.31986	929.343	4.1e-204	1.82e-203
154	JAK-STAT signaling pathway	47463	1927	0.00393575	0.00879359	0.0039513	0.0088716	2.23428	2.24523	1266.56	2.09e-277	1.13e-276
130	Hepatitis B	41159	1628	0.00341301	0.00742914	0.0034247	0.00748475	2.17671	2.18552	998.53	3.75e-219	1.78e-218
89	Estrogen signaling pathway	27692	1073	0.00229629	0.00489648	0.00230158	0.00492057	2.13234	2.13792	621.486	3.55e-137	1.26e-136
238	Prostate cancer	43119	1659	0.00357554	0.00757061	0.00358837	0.00762836	2.11733	2.12586	944.298	2.3e-207	1.05e-206
250	Regulation of actin cytoskeleton	88624	3395	0.00734893	0.0154926	0.00740333	0.0157364	2.10814	2.12558	1917.89	0	0
303	Tuberculosis	15106	579	0.00125263	0.00264218	0.0012542	0.00264918	2.10931	2.11225	324.647	1.41e-72	3.51e-72
305	Type II diabetes mellitus	29565	1119	0.0024516	0.00510639	0.00245763	0.0051326	2.08288	2.08844	607.46	3.99e-134	1.4e-133
22	Apelin signaling pathway	17407	637	0.00144343	0.00290686	0.00144552	0.00291533	2.01385	2.01681	313.119	4.57e-70	1.1e-69
147	Inflammatory mediator regulation of TRP channels	14667	525	0.00121623	0.00239576	0.00121771	0.00240151	1.96983	1.97216	241.366	1.98e-54	2.27e-54
201	Oocyte meiosis	15000	518	0.00124384	0.00236382	0.00124539	0.00236942	1.90042	1.90256	212.997	3.05e-48	3.36e-48
139	Human cytomegalovirus infection	29050	990	0.0024089	0.00451772	0.00241472	0.00453822	1.87543	1.8794	391.318	4.28e-87	1.14e-86
16	Amoebiasis	14877	488	0.00123364	0.00222692	0.00123516	0.00223189	1.80516	1.80696	169.108	1.16e-38	1.25e-38
100	Focal adhesion	112460	3540	0.00932547	0.0161543	0.00941325	0.0164195	1.73228	1.7443	1071.77	4.51e-235	2.25e-234
60	Choline metabolism in cancer	42187	1286	0.00349825	0.00586847	0.00351053	0.00590312	1.67754	1.68154	342.051	2.28e-76	5.87e-76
291	Th17 cell differentiation	43382	1294	0.00359735	0.00590498	0.00361033	0.00594006	1.64148	1.64529	315.509	1.38e-70	3.35e-70
140	Human immunodeficiency virus 1 infection	25884	762	0.00214637	0.00347728	0.00215098	0.00348941	1.62008	1.62224	175.442	4.79e-40	5.24e-40
155	Kaposi sarcoma-associated herpesvirus infection	41077	1174	0.00340621	0.00535738	0.00341785	0.00538623	1.57283	1.57591	238.374	8.9e-54	1.01e-53
67	Colorectal cancer	57818	1590	0.00479441	0.00725574	0.00481751	0.00730877	1.51337	1.51712	270.284	9.84e-61	1.76e-60
299	Toll-like receptor signaling pathway	104478	2696	0.00866358	0.0123028	0.00873929	0.012456	1.42006	1.42529	329.022	1.57e-73	3.94e-73
5	Adrenergic signaling in cardiomyocytes	43610	1086	0.00361625	0.0049558	0.00362938	0.00498049	1.37043	1.37227	106.113	6.96e-25	7.43e-25
215	Pathways in cancer	457037	10877	0.0378987	0.0496356	0.0393915	0.052228	1.30969	1.32587	808.518	7.59e-178	3.18e-177
203	Other glycan degradation	14962	358	0.00124069	0.00163368	0.00124223	0.00163635	1.31676	1.31727	26.3603	2.83e-07	2.88e-07
224	Phospholipase D signaling pathway	46703	1080	0.00387273	0.00492842	0.00388779	0.00495283	1.2726	1.27395	61.6063	4.19e-15	4.4e-15
131	Hepatitis C	38719	852	0.00321068	0.00388798	0.00322102	0.00390315	1.21095	1.21178	30.5245	3.3e-08	3.36e-08
158	Leukocyte transendothelial migration	26951	593	0.00223485	0.00270607	0.00223985	0.00271341	1.21085	1.21143	21.1424	4.26e-06	4.32e-06
77	Dopaminergic synapse	61069	1166	0.00506399	0.00532087	0.00508977	0.00534934	1.05073	1.051	2.7655	0.0963163	0.096924
141	Human papillomavirus infection	87482	1625	0.00725423	0.00741545	0.00730724	0.00747085	1.02222	1.02239	0.754309	0.385115	0.386326

## Sheet: Peripheral blood ataxia
				Name	Topo	Map	TopoF	MapF	TopoO	MapO	OR	OR2	x2	pval	p_adj
			273	Sphingolipid metabolism	19588	4731	0.00162429	0.0218081	0.00162693	0.0222943	13.4262	13.7033	43901.9	0	0
			274	Sphingolipid signaling pathway	22748	5134	0.00188632	0.0236657	0.00188989	0.0242394	12.546	12.8258	44599.1	0	0
			49	Carbohydrate digestion and absorption	14874	1718	0.00123339	0.00791931	0.00123491	0.00798253	6.42077	6.46404	7052.93	0	0
			24	Apoptosis - multiple species	15252	1510	0.00126473	0.00696051	0.00126634	0.0070093	5.50354	5.53511	5066.16	0	0
			164	Longevity regulating pathway - multiple species	14896	1394	0.00123521	0.0064258	0.00123674	0.00646736	5.20218	5.22935	4328.71	0	0
			189	Neurotrophin signaling pathway	14953	1164	0.00123994	0.00536559	0.00124148	0.00539453	4.3273	4.34524	2763.37	0	0
			152	Insulin signaling pathway	42328	3002	0.00350994	0.0138381	0.00352231	0.0140322	3.94253	3.98382	6176.3	0	0
			18	AMPK signaling pathway	34633	2275	0.00287186	0.0104869	0.00288013	0.010598	3.6516	3.6797	4120.25	0	0
			102	FoxO signaling pathway	21962	1292	0.00182114	0.00595562	0.00182447	0.0059913	3.27026	3.28386	1924.58	0	0
			32	Autophagy - animal	36908	2057	0.0030605	0.00948197	0.0030699	0.00957274	3.09817	3.11826	2775.37	0	0
			181	mRNA surveillance pathway	29448	1623	0.0024419	0.0074814	0.00244788	0.00753779	3.06376	3.07932	2141.8	0	0
			289	TGF-beta signaling pathway	14755	790	0.00122352	0.00364159	0.00122502	0.0036549	2.97632	2.98354	983.372	7.39e-216	3.74e-215
			223	Phosphatidylinositol signaling system	14434	738	0.0011969	0.00340189	0.00119834	0.00341351	2.84225	2.84853	837.618	3.58e-184	1.65e-183
			298	TNF signaling pathway	19614	939	0.00162644	0.00432843	0.00162909	0.00434724	2.66128	2.66851	929.237	4.33e-204	2.06e-203
			271	Signaling pathways regulating pluripotency of stem cells	14931	687	0.00123812	0.0031668	0.00123965	0.00317686	2.55776	2.56271	622.382	2.27e-137	8.32e-137
			227	PI3K-Akt signaling pathway	684541	27677	0.0567639	0.12758	0.0601799	0.146237	2.24756	2.43	19554.4	0	0
			182	mTOR signaling pathway	38118	1646	0.00316084	0.00758742	0.00317086	0.00764543	2.40044	2.41115	1291.99	6.23e-283	3.55e-282
			248	Rap1 signaling pathway	30909	1216	0.00256305	0.00560529	0.00256964	0.00563689	2.18696	2.19365	754.525	4.16e-166	1.7e-165
			169	MAPK signaling pathway	472571	16461	0.0391868	0.0758788	0.040785	0.0821092	1.93634	2.01322	7500.12	0	0
			33	Axon guidance	14838	468	0.0012304	0.0021573	0.00123192	0.00216196	1.75332	1.75495	146.286	1.12e-33	1.28e-33
			249	Ras signaling pathway	25148	682	0.00208534	0.00314375	0.00208969	0.00315367	1.50755	1.50915	113.199	1.95e-26	2.18e-26
			48	cAMP signaling pathway	161076	3642	0.0133568	0.0167882	0.0135376	0.0170749	1.2569	1.26129	189.292	4.54e-43	5.26e-43
			56	Chagas disease (American trypanosomiasis)	14975	2451	0.00124176	0.0112982	0.00124331	0.0114273	9.09847	9.19101	15197.2	0	0
			10	Aldosterone-regulated sodium reabsorption	14918	1990	0.00123704	0.00917313	0.00123857	0.00925805	7.4154	7.47479	9752.72	0	0
			85	Endometrial cancer	14731	1810	0.00122153	0.0083434	0.00122303	0.0084136	6.83028	6.87933	8027.65	0	0
			96	Fc epsilon RI signaling pathway	15197	1659	0.00126017	0.00764735	0.00126176	0.00770628	6.06849	6.10755	6335.83	0	0
			196	Non-small cell lung cancer	14976	1604	0.00124185	0.00739382	0.00124339	0.00744889	5.95388	5.99079	5975.34	0	0
			229	Platinum drug resistance	14913	1557	0.00123662	0.00717717	0.00123815	0.00722905	5.80384	5.83857	5608.69	0	0
			209	Pancreatic cancer	14926	1522	0.0012377	0.00701583	0.00123923	0.0070654	5.66843	5.70142	5313.17	0	0
			236	Prolactin signaling pathway	14882	1513	0.00123405	0.00697434	0.00123558	0.00702333	5.65158	5.68424	5260.71	0	0
			251	Regulation of lipolysis in adipocytes	14604	1484	0.001211	0.00684066	0.00121247	0.00688778	5.64877	5.68079	5156.24	0	0
			81	EGFR tyrosine kinase inhibitor resistance	16060	1564	0.00133174	0.00720943	0.00133351	0.00726179	5.41356	5.44561	5131.57	0	0
			313	VEGF signaling pathway	14802	1442	0.00122742	0.00664706	0.00122893	0.00669154	5.41548	5.44502	4732.71	0	0
			161	Long-term depression	14718	1425	0.00122045	0.0065687	0.00122195	0.00661213	5.38218	5.41115	4637.58	0	0
			62	Chronic myeloid leukemia	14680	1350	0.0012173	0.00622298	0.00121879	0.00626194	5.1121	5.13785	4090.86	0	0
			88	ErbB signaling pathway	14822	1344	0.00122908	0.00619532	0.00123059	0.00623394	5.04062	5.06581	3992.8	0	0
			7	AGE-RAGE signaling pathway in diabetic complications	14545	1317	0.00120611	0.00607086	0.00120757	0.00610794	5.03343	5.05806	3904.53	0	0
			83	Endocrine resistance	14798	1316	0.00122709	0.00606625	0.0012286	0.00610327	4.94362	4.96769	3803.2	0	0
			109	Glioma	15090	1332	0.0012513	0.00614	0.00125287	0.00617794	4.9069	4.93103	3808.8	0	0
			54	Central carbon metabolism in cancer	14926	1307	0.0012377	0.00602476	0.00123923	0.00606128	4.8677	4.89115	3694.46	0	0
			173	Melanoma	15013	1286	0.00124492	0.00592796	0.00124647	0.00596331	4.76174	4.78417	3521.28	0	0
			253	Renal cell carcinoma	14546	1226	0.00120619	0.00565138	0.00120765	0.0056835	4.68531	4.70626	3278.37	0	0
			272	Small cell lung cancer	14726	1178	0.00122112	0.00543012	0.00122261	0.00545977	4.44685	4.46567	2914.7	0	0
			45	C-type lectin receptor signaling pathway	14797	1097	0.001227	0.00505674	0.00122851	0.00508244	4.12121	4.13707	2414.34	0	0
			34	B cell receptor signaling pathway	14744	1082	0.00122261	0.0049876	0.00122411	0.0050126	4.07947	4.09491	2343.36	0	0
			163	Longevity regulating pathway	15000	1093	0.00124384	0.00503831	0.00124539	0.00506382	4.05061	4.06606	2340.78	0	0
			305	Type II diabetes mellitus	29565	2019	0.0024516	0.00930681	0.00245763	0.00939424	3.79621	3.82248	3899.94	0	0
			11	Aldosterone synthesis and secretion	29509	1956	0.00244696	0.0090164	0.00245296	0.00909844	3.68473	3.70916	3594.98	0	0
			171	Measles	14903	962	0.00123579	0.00443445	0.00123732	0.0044542	3.58834	3.59987	1686.87	0	0
			150	Insulin resistance	14982	942	0.00124234	0.00434225	0.00124389	0.00436119	3.49521	3.50609	1578.39	0	0
			147	Inflammatory mediator regulation of TRP channels	14667	918	0.00121623	0.00423162	0.00121771	0.00424961	3.47931	3.48985	1525.88	0	0
			35	Bacterial invasion of epithelial cells	15585	948	0.00129235	0.00436991	0.00129402	0.00438909	3.38138	3.39183	1498.47	0	0
			134	HIF-1 signaling pathway	15089	890	0.00125122	0.00410255	0.00125278	0.00411946	3.27885	3.28824	1330.64	2.48e-291	1.46e-290
			61	Cholinergic synapse	15289	886	0.0012678	0.00408412	0.00126941	0.00410087	3.22141	3.23052	1282.42	7.48e-281	4.19e-280
			235	Progesterone-mediated oocyte maturation	29602	1670	0.00245467	0.00769805	0.00246071	0.00775777	3.13608	3.15265	2303.82	0	0
			266	Salivary secretion	28716	1617	0.0023812	0.00745374	0.00238689	0.00750972	3.13024	3.14624	2222.65	0	0
			297	Tight junction	17923	994	0.00148622	0.00458195	0.00148843	0.00460305	3.08296	3.09255	1325.41	3.4e-290	1.97e-289
			99	Fluid shear stress and atherosclerosis	14726	807	0.00122112	0.00371996	0.00122261	0.00373385	3.04636	3.054	1051.04	1.45e-230	7.45e-230
			97	Fc gamma R-mediated phagocytosis	15978	869	0.00132494	0.00400575	0.00132669	0.00402186	3.02336	3.03149	1115.61	1.34e-244	7.12e-244
			130	Hepatitis B	41159	2191	0.00341301	0.0100997	0.0034247	0.0102027	2.95917	2.97916	2705.97	0	0
			252	Relaxin signaling pathway	14978	794	0.00124201	0.00366003	0.00124356	0.00367348	2.94685	2.95401	969.194	8.92e-213	4.38e-212
			108	Gastric cancer	14686	730	0.0012178	0.00336502	0.00121929	0.00337638	2.76319	2.76915	781.698	5.14e-172	2.19e-171
			202	Osteoclast differentiation	15066	731	0.00124931	0.00336963	0.00125087	0.00338102	2.69719	2.70293	743.853	8.71e-164	3.52e-163
			295	Thyroid hormone signaling pathway	14924	722	0.00123754	0.00332814	0.00123907	0.00333925	2.68933	2.69497	730.099	8.52e-161	3.32e-160
			16	Amoebiasis	14877	717	0.00123364	0.00330509	0.00123516	0.00331605	2.67914	2.68471	719.157	2.04e-158	7.85e-158
			228	Platelet activation	14937	685	0.00123861	0.00315758	0.00124015	0.00316759	2.54929	2.5542	615.961	5.65e-136	2.05e-135
			43	Breast cancer	14983	668	0.00124243	0.00307922	0.00124397	0.00308873	2.47839	2.48296	563.229	1.67e-124	5.72e-124
			201	Oocyte meiosis	15000	614	0.00124384	0.0028303	0.00124539	0.00283833	2.27546	2.27908	420.995	1.48e-93	4.18e-93
			2	Acute myeloid leukemia	30006	1221	0.00248817	0.00562834	0.00249438	0.00566019	2.26204	2.26918	826.978	7.36e-182	3.35e-181
			270	Shigellosis	14573	575	0.00120843	0.00265053	0.00120989	0.00265757	2.19336	2.19654	358.442	6.15e-80	1.62e-79
			131	Hepatitis C	38719	1517	0.00321068	0.00699278	0.00322102	0.00704203	2.17798	2.18627	931.97	1.1e-204	5.32e-204
			53	Cellular senescence	14906	567	0.00123604	0.00261365	0.00123757	0.0026205	2.11453	2.11745	320.189	1.32e-71	3.31e-71
			19	Amyotrophic lateral sclerosis (ALS)	14661	550	0.00121573	0.00253529	0.00121721	0.00254173	2.08541	2.08817	298.783	6.07e-67	1.5e-66
			285	T cell receptor signaling pathway	30919	1123	0.00256388	0.00517659	0.00257047	0.00520353	2.01905	2.02435	557.804	2.53e-123	8.57e-123
			299	Toll-like receptor signaling pathway	104478	3679	0.00866358	0.0169588	0.00873929	0.0172513	1.95748	1.974	1678.25	0	0
			154	JAK-STAT signaling pathway	47463	1674	0.00393575	0.00771649	0.0039513	0.0077765	1.96061	1.96808	763.151	5.55e-168	2.33e-167
			132	Hepatocellular carcinoma	15023	524	0.00124574	0.00241544	0.0012473	0.00242129	1.93895	1.94122	229.597	7.3e-52	8.79e-52
			155	Kaposi sarcoma-associated herpesvirus infection	41077	1429	0.00340621	0.00658714	0.00341785	0.00663081	1.93386	1.94005	624.002	1.01e-137	3.74e-137
			149	Inositol phosphate metabolism	14861	515	0.00123231	0.00237395	0.00123383	0.0023796	1.92642	1.92862	221.123	5.14e-50	6.12e-50
			243	Proteoglycans in cancer	15572	539	0.00129127	0.00248458	0.00129294	0.00249077	1.92414	1.92644	230.626	4.35e-52	5.26e-52
			250	Regulation of actin cytoskeleton	88624	3037	0.00734893	0.0139994	0.00740333	0.0141982	1.90496	1.91781	1270.96	2.32e-278	1.27e-277
			135	Hippo signaling pathway	29720	960	0.00246446	0.00442523	0.00247055	0.0044449	1.79562	1.79916	327.875	2.79e-73	7.06e-73
			100	Focal adhesion	112460	3576	0.00932547	0.016484	0.00941325	0.0167602	1.76763	1.7805	1165.61	1.81e-255	9.8e-255
			141	Human papillomavirus infection	87482	2781	0.00725423	0.0128193	0.00730724	0.0129858	1.76715	1.77712	903.521	1.68e-198	7.9e-198
			58	Chemokine signaling pathway	15108	479	0.00125279	0.002208	0.00125436	0.00221289	1.76246	1.76415	152.586	4.72e-35	5.39e-35
			238	Prostate cancer	43119	1362	0.00357554	0.00627829	0.00358837	0.00631796	1.7559	1.76068	430.451	1.3e-95	3.72e-95
			291	Th17 cell differentiation	43382	1307	0.00359735	0.00602476	0.00361033	0.00606128	1.67478	1.67887	345.538	3.97e-77	1.03e-76
			234	Prion diseases	14508	432	0.00120304	0.00199135	0.00120449	0.00199533	1.65527	1.65657	108.305	2.3e-25	2.56e-25
			300	Toxoplasmosis	15178	442	0.0012586	0.00203745	0.00126018	0.00204161	1.61882	1.62009	101.117	8.67e-24	9.57e-24
			215	Pathways in cancer	457037	12611	0.0378987	0.0581318	0.0393915	0.0617197	1.53388	1.56683	2370.6	0	0
			5	Adrenergic signaling in cardiomyocytes	43610	1222	0.00361625	0.00563295	0.00362938	0.00566486	1.55768	1.56083	237.647	1.28e-53	1.55e-53
			86	Epithelial cell signaling in Helicobacter pylori infection	14694	412	0.00121846	0.00189916	0.00121995	0.00190277	1.55865	1.55971	79.7915	4.16e-19	4.53e-19
			67	Colorectal cancer	57818	1593	0.00479441	0.00734311	0.00481751	0.00739743	1.5316	1.53553	286.906	2.35e-64	5.67e-64
			179	Mitophagy - animal	15090	411	0.0012513	0.00189455	0.00125287	0.00189815	1.51406	1.51504	69.4124	7.99e-17	8.64e-17
			60	Choline metabolism in cancer	42187	1145	0.00349825	0.00527801	0.00351053	0.00530601	1.50875	1.51145	191.41	1.57e-43	1.83e-43
			140	Human immunodeficiency virus 1 infection	25884	693	0.00214637	0.00319446	0.00215098	0.0032047	1.48831	1.48988	107.883	2.85e-25	3.16e-25
			294	Thyroid cancer	15029	402	0.00124624	0.00185306	0.0012478	0.0018565	1.48692	1.48782	62.0258	3.39e-15	3.64e-15
			158	Leukocyte transendothelial migration	26951	700	0.00223485	0.00322673	0.00223985	0.00323717	1.44383	1.44526	92.853	5.63e-22	6.17e-22
			89	Estrogen signaling pathway	27692	670	0.00229629	0.00308844	0.00230158	0.00309801	1.34497	1.34604	57.6725	3.1e-14	3.31e-14
			185	Natural killer cell mediated cytotoxicity	27069	642	0.00224463	0.00295937	0.00224968	0.00296816	1.31842	1.31937	48.0213	4.22e-12	4.5e-12
			303	Tuberculosis	15106	354	0.00125263	0.0016318	0.0012542	0.00163447	1.3027	1.3032	24.0596	9.34e-07	9.8e-07
			77	Dopaminergic synapse	61069	1371	0.00506399	0.00631978	0.00508977	0.00635997	1.24798	1.24956	66.1636	4.15e-16	4.47e-16
			208	p53 signaling pathway	14736	317	0.00122195	0.00146125	0.00122344	0.00146338	1.19584	1.19612	9.77018	0.00177365	0.00182514
			139	Human cytomegalovirus infection	29050	624	0.0024089	0.0028764	0.00241472	0.0028847	1.19407	1.19463	19.1218	1.23e-05	1.28e-05
			267	Salmonella infection	14791	302	0.00122651	0.0013921	0.00122801	0.00139404	1.13501	1.1352	4.62515	0.0315065	0.0322134
			148	Influenza A	108816	2202	0.0090233	0.0101504	0.00910546	0.0102545	1.12491	1.12619	30.0819	4.14e-08	4.4e-08
			176	MicroRNAs in cancer	15368	310	0.00127435	0.00142898	0.00127598	0.00143103	1.12134	1.12151	3.87448	0.0490254	0.0499651
			262	RIG-I-like receptor signaling pathway	15737	313	0.00130495	0.00144281	0.00130666	0.00144489	1.10564	1.10579	2.99711	0.0834132	0.0847415
			145	IL-17 signaling pathway	14706	285	0.00121946	0.00131374	0.00122095	0.00131547	1.07731	1.07742	1.4768	0.224276	0.226406
			186	Necroptosis	14597	280	0.00121042	0.00129069	0.00121189	0.00129236	1.06632	1.0664	1.06912	0.301143	0.30209
			4	Adipocytokine signaling pathway	26676	504	0.00221204	0.00232324	0.00221695	0.00232865	1.05027	1.05039	1.14311	0.284996	0.286794

## Sheet: Fibros ataxia only
	Name	Topo	Map	TopoF	MapF	TopoO	MapO	OR	OR2	x2	pval	p_adj
273	Sphingolipid metabolism	19588	11808	0.00162429	0.0583647	0.00162693	0.0619823	35.9325	38.0977	250807	0	0
274	Sphingolipid signaling pathway	22748	9965	0.00188632	0.0492551	0.00188989	0.0518069	26.1117	27.4127	167777	0	0
289	TGF-beta signaling pathway	14755	1443	0.00122352	0.00713248	0.00122502	0.00718372	5.82946	5.86416	5261.6	0	0
181	mRNA surveillance pathway	29448	2665	0.0024419	0.0131726	0.00244788	0.0133484	5.3944	5.45306	8767.25	0	0
18	AMPK signaling pathway	34633	2837	0.00287186	0.0140228	0.00288013	0.0142222	4.88282	4.93804	8117.51	0	0
5	Adrenergic signaling in cardiomyocytes	43610	2105	0.00361625	0.0104046	0.00362938	0.010514	2.87718	2.89692	2466.75	0	0
189	Neurotrophin signaling pathway	14953	699	0.00123994	0.00345503	0.00124148	0.003467	2.78644	2.79264	764.07	3.5e-168	1.89e-167
152	Insulin signaling pathway	42328	1877	0.00350994	0.00927766	0.00352231	0.00936454	2.64325	2.65864	1841.11	0	0
102	FoxO signaling pathway	21962	972	0.00182114	0.00480441	0.00182447	0.00482761	2.63813	2.64604	946.977	6.02e-208	3.7e-207
32	Autophagy - animal	36908	1629	0.0030605	0.00805184	0.0030699	0.0081172	2.63089	2.64412	1580.66	0	0
49	Carbohydrate digestion and absorption	14874	608	0.00123339	0.00300523	0.00123491	0.00301429	2.43656	2.44089	493.959	1.96e-109	7.03e-109
77	Dopaminergic synapse	61069	2470	0.00506399	0.0122087	0.00508977	0.0123596	2.41089	2.42833	1968.96	0	0
169	MAPK signaling pathway	472571	16814	0.0391868	0.0831084	0.040785	0.0906415	2.12083	2.22242	10016.1	0	0
248	Rap1 signaling pathway	30909	1131	0.00256305	0.00559032	0.00256964	0.00562175	2.18112	2.18776	698.518	6.28e-154	3.04e-153
182	mTOR signaling pathway	38118	1377	0.00316084	0.00680625	0.00317086	0.00685289	2.1533	2.16121	822.444	7.12e-181	4.13e-180
227	PI3K-Akt signaling pathway	684541	21353	0.0567639	0.105544	0.0601799	0.117998	1.85935	1.96075	8725.75	0	0
298	TNF signaling pathway	19614	559	0.00162644	0.00276303	0.00162909	0.00277069	1.69882	1.70076	155.805	9.34e-36	1.19e-35
164	Longevity regulating pathway - multiple species	14896	384	0.00123521	0.00189804	0.00123674	0.00190165	1.53661	1.53763	69.7062	6.88e-17	7.96e-17
33	Axon guidance	14838	371	0.0012304	0.00183378	0.00123192	0.00183715	1.49039	1.49129	57.9892	2.64e-14	2.97e-14
249	Ras signaling pathway	25148	495	0.00208534	0.00244669	0.00208969	0.00245269	1.17328	1.17371	12.2773	0.000458496	0.000487534
56	Chagas disease (American trypanosomiasis)	14975	2562	0.00124176	0.0126635	0.00124331	0.0128259	10.198	10.3159	18167.3	0	0
161	Long-term depression	14718	2330	0.00122045	0.0115168	0.00122195	0.0116509	9.43645	9.53474	15185.7	0	0
10	Aldosterone-regulated sodium reabsorption	14918	1674	0.00123704	0.00827427	0.00123857	0.0083433	6.68877	6.73624	7286.78	0	0
201	Oocyte meiosis	15000	1531	0.00124384	0.00756744	0.00124539	0.00762515	6.08395	6.12271	5905.07	0	0
85	Endometrial cancer	14731	1312	0.00122153	0.00648497	0.00122303	0.0065273	5.30888	5.33701	4214.64	0	0
96	Fc epsilon RI signaling pathway	15197	1345	0.00126017	0.00664808	0.00126176	0.00669257	5.27553	5.30414	4283.38	0	0
196	Non-small cell lung cancer	14976	1305	0.00124185	0.00645037	0.00124339	0.00649225	5.19417	5.2214	4066.86	0	0
229	Platinum drug resistance	14913	1189	0.00123662	0.005877	0.00123815	0.00591175	4.75246	4.77464	3263.48	0	0
313	VEGF signaling pathway	14802	1153	0.00122742	0.00569906	0.00122893	0.00573173	4.64313	4.66401	3058.22	0	0
234	Prion diseases	14508	1116	0.00120304	0.00551618	0.00120449	0.00554678	4.5852	4.60509	2905.33	0	0
235	Progesterone-mediated oocyte maturation	29602	2174	0.00245467	0.0107457	0.00246071	0.0108624	4.37764	4.41433	5288.49	0	0
297	Tight junction	17923	1280	0.00148622	0.0063268	0.00148843	0.00636708	4.25697	4.27771	2978.58	0	0
253	Renal cell carcinoma	14546	984	0.00120619	0.00486373	0.00120765	0.0048875	4.0323	4.04712	2101.42	0	0
42	Bladder cancer	14765	957	0.00122435	0.00473027	0.00122585	0.00475275	3.86349	3.8771	1907.15	0	0
294	Thyroid cancer	15029	965	0.00124624	0.00476981	0.0012478	0.00479267	3.82736	3.84091	1893.69	0	0
209	Pancreatic cancer	14926	950	0.0012377	0.00469567	0.00123923	0.00471782	3.79386	3.80704	1837.32	0	0
236	Prolactin signaling pathway	14882	914	0.00123405	0.00451773	0.00123558	0.00453823	3.66089	3.67296	1665.03	0	0
81	EGFR tyrosine kinase inhibitor resistance	16060	968	0.00133174	0.00478464	0.00133351	0.00480765	3.59279	3.60525	1708.17	0	0
173	Melanoma	15013	902	0.00124492	0.00445842	0.00124647	0.00447838	3.5813	3.59286	1582.66	0	0
11	Aldosterone synthesis and secretion	29509	1745	0.00244696	0.00862521	0.00245296	0.00870025	3.52487	3.54683	2984.92	0	0
54	Central carbon metabolism in cancer	14926	846	0.0012377	0.00418162	0.00123923	0.00419918	3.37854	3.38852	1340.09	2.19e-293	1.62e-292
88	ErbB signaling pathway	14822	810	0.00122908	0.00400368	0.00123059	0.00401977	3.25747	3.26654	1200.9	3.89e-263	2.76e-262
109	Glioma	15090	823	0.0012513	0.00406793	0.00125287	0.00408455	3.25096	3.26016	1215.77	2.28e-266	1.66e-265
62	Chronic myeloid leukemia	14680	781	0.0012173	0.00386034	0.00121879	0.0038753	3.17122	3.17964	1101.65	1.45e-241	9.83e-241
34	B cell receptor signaling pathway	14744	765	0.00122261	0.00378125	0.00122411	0.0037956	3.09277	3.10071	1029.16	8.22e-226	5.47e-225
97	Fc gamma R-mediated phagocytosis	15978	826	0.00132494	0.00408276	0.00132669	0.0040995	3.08148	3.09001	1103.77	5.01e-242	3.47e-241
7	AGE-RAGE signaling pathway in diabetic complications	14545	752	0.00120611	0.00371699	0.00120757	0.00373086	3.08181	3.08958	1004.79	1.64e-220	1.07e-219
162	Long-term potentiation	15239	727	0.00126366	0.00359342	0.00126526	0.00360638	2.84367	2.85032	828.726	3.07e-182	1.81e-181
228	Platelet activation	14937	710	0.00123861	0.0035094	0.00124015	0.00352176	2.83333	2.83978	803.279	1.05e-176	5.85e-176
295	Thyroid hormone signaling pathway	14924	709	0.00123754	0.00350445	0.00123907	0.00351678	2.8318	2.83824	801.26	2.87e-176	1.58e-175
135	Hippo signaling pathway	29720	1390	0.00246446	0.00687051	0.00247055	0.00691804	2.78784	2.80021	1524.62	0	0
252	Relaxin signaling pathway	14978	674	0.00124201	0.00333146	0.00124356	0.00334259	2.6823	2.68793	679.757	7.55e-150	3.54e-149
134	HIF-1 signaling pathway	15089	661	0.00125122	0.0032672	0.00125278	0.00327791	2.61121	2.6165	628.811	9.06e-139	4.07e-138
83	Endocrine resistance	14798	640	0.00122709	0.0031634	0.0012286	0.00317344	2.57797	2.58298	591.742	1.05e-130	4.64e-130
131	Hepatitis C	38719	1659	0.00321068	0.00820013	0.00322102	0.00826792	2.55402	2.56687	1507.68	0	0
130	Hepatitis B	41159	1705	0.00341301	0.00842749	0.0034247	0.00849912	2.46923	2.48171	1434.83	5.68700925850031e-314	4.31941893681686e-313
300	Toxoplasmosis	15178	621	0.0012586	0.00306949	0.00126018	0.00307894	2.43881	2.44324	505.663	5.57e-112	2.34e-111
61	Cholinergic synapse	15289	621	0.0012678	0.00306949	0.00126941	0.00307894	2.42111	2.42548	497.041	4.19e-110	1.59e-109
172	Melanogenesis	15151	548	0.00125636	0.00270866	0.00125794	0.00271602	2.15596	2.1591	327.075	4.17e-73	1.25e-72
63	Circadian entrainment	14955	527	0.00124011	0.00260486	0.00124165	0.00261166	2.10051	2.10339	292.809	1.22e-65	3.56e-65
45	C-type lectin receptor signaling pathway	14797	520	0.001227	0.00257026	0.00122851	0.00257689	2.09475	2.09757	286.691	2.62e-64	7.45e-64
3	Adherens junction	14867	522	0.00123281	0.00258015	0.00123433	0.00258682	2.0929	2.09573	287.092	2.14e-64	6.15e-64
22	Apelin signaling pathway	17407	608	0.00144343	0.00300523	0.00144552	0.00301429	2.082	2.08526	329.768	1.08e-73	3.28e-73
305	Type II diabetes mellitus	29565	1029	0.0024516	0.00508615	0.00245763	0.00511215	2.07462	2.08012	553.842	1.84e-122	7.82e-122
150	Insulin resistance	14982	521	0.00124234	0.00257521	0.00124389	0.00258185	2.07286	2.07563	278.88	1.32e-62	3.72e-62
267	Salmonella infection	14791	511	0.00122651	0.00252578	0.00122801	0.00253217	2.05933	2.06201	268.451	2.47e-60	6.91e-60
299	Toll-like receptor signaling pathway	104478	3573	0.00866358	0.0176607	0.00873929	0.0179782	2.0385	2.05717	1843.02	0	0
141	Human papillomavirus infection	87482	2942	0.00725423	0.0145418	0.00730724	0.0147563	2.00459	2.01941	1442.6	1.16502292907765e-315	9.06444668980241e-315
303	Tuberculosis	15106	508	0.00125263	0.00251095	0.0012542	0.00251727	2.00454	2.00707	246.74	1.33e-55	2.17e-55
243	Proteoglycans in cancer	15572	510	0.00129127	0.00252083	0.00129294	0.0025272	1.95221	1.95462	228.723	1.13e-51	1.5e-51
202	Osteoclast differentiation	15066	483	0.00124931	0.00238738	0.00125087	0.00239309	1.91096	1.91314	202.59	5.68e-46	7.37e-46
311	Vascular smooth muscle contraction	15256	474	0.00126507	0.00234289	0.00126667	0.0023484	1.85199	1.85399	179.578	5.99e-41	7.71e-41
269	Serotonergic synapse	14667	448	0.00121623	0.00221438	0.00121771	0.00221929	1.8207	1.82252	160.209	1.02e-36	1.3e-36
251	Regulation of lipolysis in adipocytes	14604	427	0.001211	0.00211058	0.00121247	0.00211504	1.74284	1.74441	130.782	2.76e-30	3.46e-30
215	Pathways in cancer	457037	12949	0.0378987	0.0640045	0.0393915	0.0683812	1.68883	1.73594	3678.18	0	0
148	Influenza A	108816	3105	0.0090233	0.0153474	0.00910546	0.0155866	1.70087	1.71179	879.186	3.28e-193	1.98e-192
89	Estrogen signaling pathway	27692	786	0.00229629	0.00388505	0.00230158	0.0039002	1.69188	1.69458	216.07	6.51e-49	8.51e-49
271	Signaling pathways regulating pluripotency of stem cells	14931	421	0.00123812	0.00208092	0.00123965	0.00208526	1.68072	1.68214	112.356	2.99e-26	3.65e-26
2	Acute myeloid leukemia	30006	845	0.00248817	0.00417668	0.00249438	0.00419419	1.67861	1.68146	225.366	6.11e-51	8.05e-51
132	Hepatocellular carcinoma	15023	422	0.00124574	0.00208587	0.0012473	0.00209023	1.67439	1.6758	110.967	6.02e-26	7.32e-26
58	Chemokine signaling pathway	15108	421	0.00125279	0.00208092	0.00125436	0.00208526	1.66103	1.66241	107.23	3.96e-25	4.81e-25
43	Breast cancer	14983	405	0.00124243	0.00200184	0.00124397	0.00200585	1.61123	1.61246	90.9476	1.48e-21	1.75e-21
53	Cellular senescence	14906	400	0.00123604	0.00197713	0.00123757	0.00198104	1.59956	1.60075	87.0595	1.05e-20	1.24e-20
290	Th1 and Th2 cell differentiation	15083	387	0.00125072	0.00191287	0.00125229	0.00191653	1.52941	1.53043	68.7098	1.14e-16	1.31e-16
145	IL-17 signaling pathway	14706	375	0.00121946	0.00185355	0.00122095	0.001857	1.51998	1.52095	64.6128	9.12e-16	1.03e-15
212	Parathyroid hormone synthesis, secretion and action	29661	754	0.00245956	0.00372688	0.00246563	0.00374082	1.51526	1.51719	128.644	8.11e-30	1.01e-29
285	T cell receptor signaling pathway	30919	754	0.00256388	0.00372688	0.00257047	0.00374082	1.45361	1.45531	104.008	2.01e-24	2.42e-24
266	Salivary secretion	28716	700	0.0023812	0.00345997	0.00238689	0.00347198	1.45303	1.45461	96.3033	9.86e-23	1.18e-22
108	Gastric cancer	14686	349	0.0012178	0.00172504	0.00121929	0.00172802	1.41652	1.41724	41.3903	1.25e-10	1.38e-10
319	Wnt signaling pathway	92442	2171	0.00766552	0.0107308	0.00772474	0.0108472	1.39988	1.40422	243.785	5.88e-55	8.27e-55
207	Oxytocin signaling pathway	14739	343	0.00122219	0.00169538	0.00122369	0.00169826	1.38716	1.38782	35.8818	2.1e-09	2.31e-09
60	Choline metabolism in cancer	42187	967	0.00349825	0.0047797	0.00351053	0.00480265	1.36631	1.36807	92.8025	5.78e-22	6.88e-22
47	Calcium signaling pathway	342037	7737	0.0283626	0.0382425	0.0291905	0.0397632	1.34835	1.3622	700.526	2.3e-154	1.15e-153
270	Shigellosis	14573	330	0.00120843	0.00163113	0.00120989	0.00163379	1.34979	1.35036	28.9394	7.47e-08	8.08e-08
126	GnRH signaling pathway	25177	559	0.00208774	0.00276303	0.00209211	0.00277069	1.32346	1.32435	43.0001	5.47e-11	6.08e-11
238	Prostate cancer	43119	948	0.00357554	0.00468578	0.00358837	0.00470785	1.31051	1.31197	68.183	1.49e-16	1.7e-16
250	Regulation of actin cytoskeleton	88624	1904	0.00734893	0.00941111	0.00740333	0.00950052	1.28061	1.28328	115.182	7.18e-27	8.84e-27
106	Gap junction	29679	637	0.00246106	0.00314857	0.00246713	0.00315852	1.27936	1.28024	37.8563	7.62e-10	8.41e-10
166	Lysosome	16171	337	0.00134094	0.00166573	0.00134274	0.00166851	1.24221	1.24261	15.3708	8.83e-05	9.46e-05
99	Fluid shear stress and atherosclerosis	14726	297	0.00122112	0.00146802	0.00122261	0.00147017	1.20219	1.20249	9.71133	0.00183135	0.00192172
163	Longevity regulating pathway	15000	298	0.00124384	0.00147296	0.00124539	0.00147513	1.1842	1.18448	8.1999	0.00418928	0.00435303
291	Th17 cell differentiation	43382	849	0.00359735	0.00419645	0.00361033	0.00421413	1.16654	1.16724	19.7037	9.04e-06	9.75e-06
4	Adipocytokine signaling pathway	26676	514	0.00221204	0.00254061	0.00221695	0.00254708	1.14853	1.14891	9.56048	0.00198811	0.00207257
157	Leishmaniasis	30944	594	0.00256595	0.00293603	0.00257256	0.00294468	1.14423	1.14465	10.4785	0.00120769	0.00127567
48	cAMP signaling pathway	161076	2989	0.0133568	0.0147741	0.0135376	0.0149956	1.10611	1.1077	30.1669	3.96e-08	4.32e-08
139	Human cytomegalovirus infection	29050	538	0.0024089	0.00265923	0.00241472	0.00266632	1.10392	1.1042	5.07647	0.0242527	0.0247968
155	Kaposi sarcoma-associated herpesvirus infection	41077	758	0.00340621	0.00374665	0.00341785	0.00376074	1.09995	1.10032	6.68269	0.00973536	0.010083
140	Human immunodeficiency virus 1 infection	25884	476	0.00214637	0.00235278	0.00215098	0.00235833	1.09617	1.09639	3.85632	0.049559	0.050509
6	African trypanosomiasis	14862	257	0.0012324	0.0012703	0.00123391	0.00127192	1.03076	1.0308	0.202421	0.652774	0.656892

## Sheet: Fibros spasticity
	Name	Topo	Map	TopoF	MapF	TopoO	MapO	OR	OR2	x2	pval	p_adj
161	Long-term depression	14718	6704	0.00122045	0.028275	0.00122195	0.0290977	23.1676	23.8126	97851.5	0	0
274	Sphingolipid signaling pathway	22748	9345	0.00188632	0.0394137	0.00188989	0.0410309	20.8945	21.7108	125786	0	0
289	TGF-beta signaling pathway	14755	4904	0.00122352	0.0206833	0.00122502	0.0211201	16.9047	17.2406	55153.2	0	0
181	mRNA surveillance pathway	29448	8395	0.0024419	0.035407	0.00244788	0.0367067	14.4998	14.9953	82350.1	0	0
297	Tight junction	17923	4374	0.00148622	0.0184479	0.00148843	0.0187946	12.4126	12.6271	36951.2	0	0
18	AMPK signaling pathway	34633	6827	0.00287186	0.0287938	0.00288013	0.0296474	10.0262	10.2938	46489.9	0	0
135	Hippo signaling pathway	29720	4048	0.00246446	0.017073	0.00247055	0.0173695	6.92768	7.03064	18114.7	0	0
5	Adrenergic signaling in cardiomyocytes	43610	5156	0.00361625	0.0217461	0.00362938	0.0222295	6.01344	6.12488	19344.3	0	0
77	Dopaminergic synapse	61069	6179	0.00506399	0.0260607	0.00508977	0.0267581	5.14628	5.25723	18844.1	0	0
96	Fc epsilon RI signaling pathway	15197	1083	0.00126017	0.00456769	0.00126176	0.00458865	3.62465	3.6367	1921.41	0	0
90	Ether lipid metabolism	14765	1020	0.00122435	0.00430198	0.00122585	0.00432057	3.51368	3.52454	1715.53	0	0
33	Axon guidance	14838	983	0.0012304	0.00414593	0.00123192	0.00416319	3.36957	3.37943	1535.95	0	0
250	Regulation of actin cytoskeleton	88624	5158	0.00734893	0.0217545	0.00740333	0.0222383	2.96023	3.00383	6373.79	0	0
299	Toll-like receptor signaling pathway	104478	5829	0.00866358	0.0245846	0.00873929	0.0252042	2.83769	2.88401	6628.14	0	0
248	Rap1 signaling pathway	30909	1504	0.00256305	0.00634332	0.00256964	0.00638381	2.47491	2.48432	1262.51	1.58e-276	1.3e-275
227	PI3K-Akt signaling pathway	684541	26486	0.0567639	0.111708	0.0601799	0.125756	1.96794	2.08967	12884	0	0
47	Calcium signaling pathway	342037	12952	0.0283626	0.0546267	0.0291905	0.0577833	1.92602	1.97952	5720.35	0	0
32	Autophagy - animal	36908	1400	0.0030605	0.00590468	0.0030699	0.00593975	1.92932	1.93484	604.757	1.55e-133	7.59e-133
169	MAPK signaling pathway	472571	16432	0.0391868	0.0693041	0.040785	0.0744648	1.76856	1.82579	5522.57	0	0
249	Ras signaling pathway	25148	645	0.00208534	0.00272037	0.00208969	0.00272779	1.30452	1.30536	44.4958	2.55e-11	2.75e-11
62	Chronic myeloid leukemia	14680	296	0.0012173	0.00124842	0.00121879	0.00124998	1.02556	1.02559	0.160382	0.688805	0.688805
56	Chagas disease (American trypanosomiasis)	14975	5905	0.00124176	0.0249051	0.00124331	0.0255412	20.0562	20.5429	76796.2	0	0
201	Oocyte meiosis	15000	4692	0.00124384	0.0197891	0.00124539	0.0201886	15.9097	16.2107	50007.1	0	0
235	Progesterone-mediated oocyte maturation	29602	4633	0.00245467	0.0195403	0.00246071	0.0199297	7.96044	8.09916	24442.8	0	0
209	Pancreatic cancer	14926	1610	0.0012377	0.00679038	0.00123923	0.00683681	5.48629	5.51696	5334.36	0	0
131	Hepatitis C	38719	3927	0.00321068	0.0165626	0.00322102	0.0168416	5.15861	5.22865	11990.6	0	0
267	Salmonella infection	14791	1433	0.00122651	0.00604386	0.00122801	0.00608061	4.9277	4.95159	4091.7	0	0
148	Influenza A	108816	8741	0.0090233	0.0368663	0.00910546	0.0382774	4.08568	4.20379	19034.8	0	0
141	Human papillomavirus infection	87482	6640	0.00725423	0.0280051	0.00730724	0.0288119	3.86052	3.94293	13179.1	0	0
97	Fc gamma R-mediated phagocytosis	15978	1206	0.00132494	0.00508646	0.00132669	0.00511247	3.83902	3.85354	2354.91	0	0
130	Hepatitis B	41159	2992	0.00341301	0.0126191	0.0034247	0.0127804	3.69737	3.73184	5505.96	0	0
228	Platelet activation	14937	1078	0.00123861	0.0045466	0.00124015	0.00456737	3.67072	3.68292	1953.72	0	0
311	Vascular smooth muscle contraction	15256	1005	0.00126507	0.00423872	0.00126667	0.00425676	3.35059	3.3606	1554.67	0	0
313	VEGF signaling pathway	14802	915	0.00122742	0.00385913	0.00122893	0.00387408	3.1441	3.15241	1259.54	7.02e-276	5.6e-275
158	Leukocyte transendothelial migration	26951	1630	0.00223485	0.00687474	0.00223985	0.00692233	3.07616	3.09053	2156.78	0	0
58	Chemokine signaling pathway	15108	912	0.00125279	0.00384648	0.00125436	0.00386133	3.07032	3.07832	1200.26	5.35e-263	4.16e-262
207	Oxytocin signaling pathway	14739	853	0.00122219	0.00359764	0.00122369	0.00361063	2.94359	2.95061	1034.22	6.57e-227	4.65e-226
316	Viral myocarditis	14940	851	0.00123886	0.0035892	0.0012404	0.00360213	2.89718	2.90401	999.71	2.08e-219	1.44e-218
3	Adherens junction	14867	764	0.00123281	0.00322227	0.00123433	0.00323269	2.61376	2.61898	723.362	2.49e-159	1.32e-158
34	B cell receptor signaling pathway	14744	730	0.00122261	0.00307887	0.00122411	0.00308838	2.51828	2.52297	636.025	2.45e-140	1.24e-139
319	Wnt signaling pathway	92442	4199	0.00766552	0.0177098	0.00772474	0.0180291	2.31032	2.33395	3007.31	0	0
215	Pathways in cancer	457037	19772	0.0378987	0.083391	0.0393915	0.0909777	2.20037	2.30957	12910	0	0
214	Pathogenic Escherichia coli infection	14775	649	0.00122518	0.00273724	0.00122668	0.00274476	2.23415	2.23754	423.165	4.99e-94	1.75e-93
243	Proteoglycans in cancer	15572	683	0.00129127	0.00288064	0.00129294	0.00288896	2.23086	2.23442	443.733	1.67e-98	6.11e-98
270	Shigellosis	14573	582	0.00120843	0.00245466	0.00120989	0.0024607	2.03128	2.03382	292.372	1.51e-65	3.11e-65
60	Choline metabolism in cancer	42187	1634	0.00349825	0.00689161	0.00351053	0.00693943	1.97001	1.97675	753.07	8.63e-166	5e-165
99	Fluid shear stress and atherosclerosis	14726	421	0.00122112	0.00177562	0.00122261	0.00177878	1.4541	1.4549	57.6639	3.11e-14	3.39e-14
139	Human cytomegalovirus infection	29050	822	0.0024089	0.00346689	0.00241472	0.00347895	1.4392	1.44073	106.967	4.53e-25	5.18e-25
85	Endometrial cancer	14731	386	0.00122153	0.00162801	0.00122303	0.00163066	1.33276	1.3333	30.9589	2.64e-08	2.8e-08
55	cGMP-PKG signaling pathway	30601	755	0.00253751	0.00318431	0.00254397	0.00319448	1.25489	1.25571	37.992	7.1e-10	7.58e-10
126	GnRH signaling pathway	25177	565	0.00208774	0.00238296	0.00209211	0.00238865	1.14141	1.14174	9.56027	0.00198834	0.00206606
111	Glutamatergic synapse	49419	1093	0.00409795	0.00460987	0.00411481	0.00463122	1.12492	1.1255	14.7707	0.000121405	0.000126977
100	Focal adhesion	112460	2461	0.00932547	0.0103796	0.00941325	0.0104885	1.11304	1.11422	27.7935	1.35e-07	1.43e-07
