# Supplementary material for: Analyzing Gene Expression Profiles from Ataxia and Spasticity Phenotypes to Reveal Spastic Ataxia Related Pathways
Source: Int J Mol Sci. 2020 Sep 14;21(18):6722. doi: 10.3390/ijms21186722 (PMC7555177; doi:10.3390/ijms21186722)
Supplement: Supplementary file 1 [file ijms-21-06722-s001.zip › Supplementary_material_8_summary_of_consistent_degs.xlsx]

## Sheet: neurons,peripheral blood,fibros
Summary of the consistent DEGs across selected tissues. The genes that are consistently over- or under-expressed across different tissues are highlighted in yellow in the next sheets.
Gene name	Fibroblasts (ataxia)	Peripheral blood (ataxia)	Neurons (ataxia)	Fibroblasts (spasticity)
ABCC1			under-expressed	over-expressed
ACER3	over-expressed		under-expressed
AKT1		over-expressed	under-expressed
AKT2	over-expressed		over-expressed	over-expressed
AKT3	over-expressed
ASAH1		over-expressed	over-expressed
BAX		over-expressed		over-expressed
BCL2		under-expressed
BDKRB2	under-expressed
BID	under-expressed
CERK			under-expressed
CERS4				under-expressed
CTSD	under-expressed		under-expressed	over-expressed
DEGS1				under-expressed
DEGS2		under-expressed
FYN	over-expressed
GAB2				over-expressed
GALC	over-expressed
GBA		over-expressed
GBA2			under-expressed
GLA			under-expressed
GLB1			under-expressed
GNA12	over-expressed
GNAI2	under-expressed			over-expressed
HRAS		over-expressed
MAP2K1	over-expressed
MAP2K2				over-expressed
MAP3K5		under-expressed	under-expressed
MAPK1	over-expressed
MAPK11			under-expressed
MAPK12			over-expressed
MAPK14		over-expressed
MAPK9		under-expressed
MS4A2		under-expressed
NEU1		over-expressed
NEU2				under-expressed
NSMAF	over-expressed		under-expressed
OPRD1				under-expressed
PDPK1	over-expressed	over-expressed		under-expressed
PIK3CA		under-expressed
PIK3CB		under-expressed
PIK3CD		under-expressed	over-expressed
PIK3R1	under-expressed	under-expressed	under-expressed
PIK3R2			over-expressed	over-expressed
PIK3R3	under-expressed		under-expressed
PLCB1	under-expressed
PLD1	under-expressed
PLD2	under-expressed			over-expressed
PPP2CB		over-expressed		under-expressed
PPP2R1A				over-expressed
PPP2R1B	over-expressed
PPP2R2A	under-expressed			under-expressed
PPP2R2B		under-expressed
PPP2R2C	over-expressed
PPP2R3C			under-expressed	under-expressed
PPP2R5B				over-expressed
PPP2R5C	over-expressed		over-expressed
PPP2R5D				over-expressed
PRKCA	under-expressed		under-expressed
PRKCE			under-expressed
PRKCZ	under-expressed
PTEN				under-expressed
RAC1				under-expressed
RAC2				over-expressed
RAC3		under-expressed
RAF1		under-expressed
ROCK1	under-expressed	under-expressed		under-expressed
ROCK2			over-expressed	under-expressed
S1PR2			under-expressed
S1PR3	under-expressed
S1PR5		under-expressed
SGMS1		over-expressed
SGPL1		over-expressed
SGPP1	over-expressed
SMPD1				over-expressed
SMPD2			under-expressed
SMPD4		over-expressed
SPHK1			under-expressed
SPTLC1	over-expressed		over-expressed
SPTLC2	under-expressed	under-expressed
TP53				over-expressed
UGCG			under-expressed

## Sheet: Fibroblasts ataxia & spasticity
Gene name	Fibroblasts (ataxia)	Fibroblasts (spasticity)
ABCC1		over-expressed
ACER3	over-expressed
AKT2	over-expressed	over-expressed
AKT3	over-expressed
BAX		over-expressed
BDKRB2	under-expressed
BID	under-expressed
CERK
CERS4		under-expressed
CTSD	under-expressed	over-expressed
DEGS1		under-expressed
FYN	over-expressed
GAB2		over-expressed
GALC	over-expressed
GNA12	over-expressed
GNAI2	under-expressed	over-expressed
MAP2K1	over-expressed
MAP2K2		over-expressed
MAPK1	over-expressed
NEU2		under-expressed
NSMAF	over-expressed
OPRD1		under-expressed
PDPK1	over-expressed	under-expressed
PIK3R1	under-expressed
PIK3R2		over-expressed
PIK3R3	under-expressed
PLCB1	under-expressed
PLD1	under-expressed
PLD2	under-expressed	over-expressed
PPP2CB		under-expressed
PPP2R1A		over-expressed
PPP2R1B	over-expressed
PPP2R2A	under-expressed	under-expressed
PPP2R2C	over-expressed
PPP2R3C		under-expressed
PPP2R5B		over-expressed
PPP2R5C	over-expressed
PPP2R5D		over-expressed
PRKCA	under-expressed
PRKCZ	under-expressed
PTEN		under-expressed
RAC1		under-expressed
RAC2		over-expressed
ROCK1	under-expressed	under-expressed
ROCK2		under-expressed
S1PR3	under-expressed
SGPP1	over-expressed
SMPD1		over-expressed
SPTLC1	over-expressed
SPTLC2	under-expressed
TP53		over-expressed

## Sheet: ataxia phenotype
Gene name	Fibroblasts (ataxia)	Peripheral blood (ataxia)	Neurons (ataxia)
ABCC1			under-expressed
ACER3	over-expressed		under-expressed
AKT1		over-expressed	under-expressed
AKT2	over-expressed		over-expressed
AKT3	over-expressed
ASAH1		over-expressed	over-expressed
BAX		over-expressed
BCL2		under-expressed
BDKRB2	under-expressed
BID	under-expressed
CERK			under-expressed
CTSD	under-expressed		under-expressed
DEGS2		under-expressed
FYN	over-expressed
GALC	over-expressed
GBA		over-expressed
GBA2			under-expressed
GLA			under-expressed
GLB1			under-expressed
GNA12	over-expressed
GNAI2	under-expressed
HRAS		over-expressed
MAP2K1	over-expressed
MAP3K5		under-expressed	under-expressed
MAPK1	over-expressed
MAPK11			under-expressed
MAPK12			over-expressed
MAPK14		over-expressed
MAPK9		under-expressed
MS4A2		under-expressed
NEU1		over-expressed
NSMAF	over-expressed		under-expressed
PDPK1	over-expressed	over-expressed
PIK3CA		under-expressed
PIK3CB		under-expressed
PIK3CD		under-expressed	over-expressed
PIK3R1	under-expressed	under-expressed	under-expressed
PIK3R2			over-expressed
PIK3R3	under-expressed		under-expressed
PLCB1	under-expressed
PLD1	under-expressed
PLD2	under-expressed
PPP2CB		over-expressed
PPP2R1B	over-expressed
PPP2R2A	under-expressed
PPP2R2B		under-expressed
PPP2R2C	over-expressed
PPP2R3C			under-expressed
PPP2R5B
PPP2R5C	over-expressed		over-expressed
PPP2R5D
PRKCA	under-expressed		under-expressed
PRKCE			under-expressed
PRKCZ	under-expressed
RAC3		under-expressed
RAF1		under-expressed
ROCK1	under-expressed	under-expressed
ROCK2			over-expressed
S1PR2			under-expressed
S1PR3	under-expressed
S1PR5		under-expressed
SGMS1		over-expressed
SGPL1		over-expressed
SGPP1	over-expressed
SMPD2			under-expressed
SMPD4		over-expressed
SPHK1			under-expressed
SPTLC1	over-expressed		over-expressed
SPTLC2	under-expressed	under-expressed
UGCG			under-expressed
